# Supplementary material for: Transcriptomic analysis of methyl jasmonate treatment reveals gene networks involved in drought tolerance in pearl millet
Source: Sci Rep. 2022 Mar 25;12:5158. doi: 10.1038/s41598-022-09152-6 (PMC8956577; doi:10.1038/s41598-022-09152-6)
Supplement: Supplementary file 2 — Supplementary Information 2. [file 41598_2022_9152_MOESM2_ESM.xlsx]

## Sheet: Table S1
Transcriptomic analysis of methyl jasmonate treatment reveals gene networks involved in drought tolerance in pearl millet
Table S1: Total number of high-quality reads, with their different subsets, showed in number and percentage obtained from samples used in the RNA-seq assembly and analysis study. NT=Non-treated, MT=MeJA-treated
Sample	Total reads	Mapped reads	Uniquely mapped reads	Multi mapping reads	Unmapped reads	% Uniquely mapped reads
SosatC88_NT_R1	32738474	31775612	29454105	2321507	962862	89.97
SosatC88_NT_R2	30918626	30015031	27668733	2346298	903595	89.49
SosatC88_NT_R3	47345227	45896513	42793320	3103193	1448714	90.39
SosatC88_MT_R1	23463399	22747132	21015291	1731841	716267	89.57
SosatC88_MT_R2	24466552	23923977	21968525	1955452	542575	89.79
SosatC88_MT_R3	28584053	27803460	25523212	2280248	780593	89.29
Souna3_NT_R1	24196015	23663033	21919265	1743768	532982	90.59
Souna3_NT_R2	33251201	32329824	30073127	2256697	921377	90.44
Souna3_NT_R3	29664333	28962803	26939392	2023411	701530	90.81
Souna3_MT_R1	29714775	29047288	26705411	2341877	667487	89.87
Souna3_MT_R2	37622704	36724293	33750383	2973910	898411	89.71
Souna3_MT_R3	25528469	24968353	21367075	3601278	560116	83.70
Total reads	367493828

## Sheet: Table S2
Table S2: Primers used for qPCR assay
Genes	Primers	Sequences (5'-3')	Product size (bp)	Reference
PgUBQ5	UBQ5_qF252	GTACACCAAGCCCAAGAAGA	79	Saha and Blumwald, 2014
	UBQ5_qR310	GTCGTCGACCTTGTAGAACTG
PgLox2	PgLox_F2	ATCGAGAGGCAGATCAATGG	134	This study
	PgLox_R2	TAGAGCGTCGTGTCCTCTTG
PgNCED	PgNCED_F1	TCAAGAAGCCGTACCTCAAG	122	This study
	PgNCED_R1	GACGAAGTTCTCGGTGATGG
PgSAUR50	SAUR50_F	GCAATGTGCAAGCCTGTG	149	This study
	SAUR50_R	ACACACACACACCTCCATCTTC
PgPA2	PgPA2_F	CACCAACATCGAAGTGAACC	148	This study
	PgPA2_R	GATCATGGACTGCGCAAAG
PgXa21	PgXa21_F	TTGAGAGGCATTCAGCACAG	145	This study
	PgXa21_R	CTTCCCCTTTGCGATGTAAC
PgGstT3	PgGstT3_F	TTGGTGCACCTATTCACAGC	134	This study
	PgGstT3_R	AACTTCCTCGTCCACATTCC
PgMYB30	PgMYB30_F	CCAGCATGGACAACATATCC	132	This study
	PgMYB30_R	ACGAAAGCAAAGGGTTGAGG

## Sheet: DEGs SosatC88 vs Souna3-NT_Up
List of significant DEGs in pearl millet transcriptome
SeqName	logFC	logCPM	PValue	FDR	Description
Pgl_GLEAN_10003129	10.5892	2.43289	8.49388e-08	4.24356e-06	---NA---
Pgl_GLEAN_10005256	10.3184	2.16206	3.79993e-17	1.06173e-14	receptor kinase-like protein Xa21
Pgl_GLEAN_10001802	10.2899	2.12772	1.02708e-07	4.99892e-06	uncharacterized protein LOC111255946
Pgl_GLEAN_10017672	10.1722	2.02605	5.8509e-08	3.10839e-06	(S)-beta-bisabolene synthase-like
Pgl_GLEAN_10035500	9.97758	1.83851	1.18041e-18	4.94722e-16	---NA---
Pgl_GLEAN_10018114	9.90441	1.75849	3.05969e-23	2.09839e-20	hypothetical protein C2845_PM11G11950
Pgl_GLEAN_10029091	9.75208	1.61304	4.78482e-20	2.67383e-17	---NA---
Pgl_GLEAN_10024770	9.48029	1.33742	1.53087e-10	1.66171e-08	achilleol B synthase isoform X1
Pgl_GLEAN_10011204	9.44376	1.32607	6.12791e-07	2.29995e-05	---NA---
Pgl_GLEAN_10031334	9.25088	1.12551	1.01673e-16	2.64489e-14	---NA---
Pgl_GLEAN_10005880	9.24511	1.11498	3.46259e-15	7.57153e-13	---NA---
Pgl_GLEAN_10009494	9.21788	1.08715	2.09676e-14	3.90567e-12	heat shock 70 kDa protein 8
Pgl_GLEAN_10003723	9.02625	0.893533	1.50919e-13	2.5585e-11	---NA---
Pgl_GLEAN_10022911	8.923	3.38744	2.39196e-07	1.05835e-05	---NA---
Pgl_GLEAN_10002354	8.88665	0.783692	6.47071e-13	9.66634e-11	---NA---
Pgl_GLEAN_10017693	8.83653	0.723064	2.8246e-14	5.19727e-12	hypothetical protein SORBI_3005G153033
Pgl_GLEAN_10008317	8.76245	0.657471	5.32826e-14	9.45798e-12	---NA---
Pgl_GLEAN_10021409	8.50104	0.413124	6.39299e-08	3.36088e-06	---NA---
Pgl_GLEAN_10008597	8.41068	0.322818	8.36192e-12	1.13662e-09	---NA---
Pgl_GLEAN_10032414	8.38541	0.282436	9.51436e-06	0.000232662	Cytochrome b561
Pgl_GLEAN_10033672	8.36042	0.259733	1.28609e-08	8.47825e-07	Homeodomain leucine zipper family IV protein
Pgl_GLEAN_10008886	8.2416	0.148375	1.43321e-05	0.000327145	No apical meristem (NAM) protein
Pgl_GLEAN_10028775	8.19625	0.15474	7.95626e-06	0.000200631	---NA---
Pgl_GLEAN_10026242	8.15272	0.138027	1.74012e-05	0.00038232	Glucose/Sorbosone dehydrogenase
Pgl_GLEAN_10026808	8.13211	2.52551	5.28217e-28	4.98108e-25	---NA---
Pgl_GLEAN_10007382	7.96489	-0.120394	1.07547e-07	5.20088e-06	---NA---
Pgl_GLEAN_10016210	7.95552	-0.152876	8.61084e-05	0.00136311	---NA---
Pgl_GLEAN_10032218	7.93432	-0.0622963	1.25956e-05	0.000295096	---NA---
Pgl_GLEAN_10022632	7.93175	-0.127867	2.17449e-06	6.74413e-05	Leucine-rich repeat
Pgl_GLEAN_10038353	7.92675	-0.142702	3.30076e-06	9.60428e-05	---NA---
Pgl_GLEAN_10015684	7.8958	3.13477	3.56833e-07	1.47504e-05	---NA---
Pgl_GLEAN_10014429	7.79123	1.42387	9.10428e-17	2.40992e-14	predicted protein
Pgl_GLEAN_10031884	7.71945	-0.239437	0.000394091	0.00455986	---NA---
Pgl_GLEAN_10031336	7.65447	1.29948	9.7681e-18	3.20394e-15	(DL)-glycerol-3-phosphatase 2
Pgl_GLEAN_10028965	7.29479	1.76922	1.04851e-06	3.60319e-05	Homoserine dehydrogenase
Pgl_GLEAN_10003296	7.11838	1.54572	3.86359e-18	1.38795e-15	leucine-rich repeat (LRR) family protein
Pgl_GLEAN_10014431	7.0475	4.12407	2.10333e-35	5.28916e-32	predicted protein
Pgl_GLEAN_10005442	6.87529	0.564267	1.65747e-11	2.19368e-09	---NA---
Pgl_GLEAN_10025855	6.78344	0.444223	2.28891e-06	7.07686e-05	---NA---
Pgl_GLEAN_10019367	6.73983	2.07253	4.32953e-11	5.22591e-09	SNF2-related
Pgl_GLEAN_10009759	6.55511	0.26351	1.51823e-09	1.25599e-07	probable LRR receptor-like serine/threonine-protein kinase At1g07650 isoform X3
Pgl_GLEAN_10028967	6.48451	0.223463	0.000114047	0.0017173	Amino acid-binding ACT
Pgl_GLEAN_10002808	6.40795	1.35	3.18826e-16	7.75878e-14	trypsin-like peptidase/ribosome biogenesis regulatory domain protein 1
Pgl_GLEAN_10021249	6.25416	0.031482	6.31802e-06	0.000166654	predicted protein
Pgl_GLEAN_10034165	6.23622	0.653637	0.000133983	0.00193634	hypothetical protein SORBI_3002G014700
Pgl_GLEAN_10032988	6.20616	3.30172	5.16163e-29	5.19191e-26	---NA---
Pgl_GLEAN_10010613	6.17964	2.643	5.10032e-09	3.71757e-07	---NA---
Pgl_GLEAN_10026663	6.09499	1.35273	1.66514e-08	1.05745e-06	Ankyrin repeat
Pgl_GLEAN_10007146	6.06402	0.45706	2.17924e-11	2.78648e-09	glycerol-3-phosphate 2-O-acyltransferase 6
Pgl_GLEAN_10016854	5.9739	-0.257122	3.8349e-05	0.000719664	probable LRR receptor-like serine/threonine-protein kinase At1g74360
Pgl_GLEAN_10011618	5.95379	3.5475	2.92255e-33	4.8995e-30	monooxygenase 1
Pgl_GLEAN_10012290	5.91038	0.905217	0.00462614	0.0294636	---NA---
Pgl_GLEAN_10027647	5.84251	-0.399648	8.62125e-05	0.00136311	glycerol-3-phosphate 2-O-acyltransferase 6
Pgl_GLEAN_10033202	5.83383	-0.297585	0.000762586	0.00752874	Protein of unknown function DUF3615
Pgl_GLEAN_10003130	5.83327	0.678588	2.28466e-08	1.38438e-06	---NA---
Pgl_GLEAN_10023270	5.76059	2.61844	4.50287e-13	7.07701e-11	Protein of unknown function DUF581
Pgl_GLEAN_10015012	5.72044	-0.39176	0.000333349	0.00399172	Alpha carbonic anhydrase
Pgl_GLEAN_10033096	5.71297	0.130321	1.47812e-07	6.88329e-06	---NA---
Pgl_GLEAN_10028497	5.68437	-0.538924	0.0066939	0.0383046	glutathione S-transferase T3-like
Pgl_GLEAN_10006991	5.67762	0.0783775	0.000130797	0.00189554	Small GTPase superfamily
Pgl_GLEAN_10017985	5.44567	0.676849	2.74449e-11	3.47974e-09	Protein kinase, catalytic domain
Pgl_GLEAN_10016853	5.35104	0.327109	6.31696e-05	0.00106255	G-type lectin S-receptor-like serine/threonine-protein kinase B120 isoform X1
Pgl_GLEAN_10013477	5.31444	0.277185	8.50414e-06	0.000211037	purple acid phosphatase 4
Pgl_GLEAN_10004542	5.28189	2.64752	2.73502e-17	7.93575e-15	hypothetical protein OsI_35544
Pgl_GLEAN_10025691	5.17311	0.473566	6.5977e-09	4.65169e-07	Aldo/keto reductase
Pgl_GLEAN_10015493	5.10625	-0.0249326	1.91092e-05	0.000412475	putative xyloglucan endotransglucosylase/hydrolase protein 1
Pgl_GLEAN_10014512	5.06289	1.16991	1.02602e-12	1.48852e-10	Transferase
Pgl_GLEAN_10038376	5.06232	1.45036	5.05912e-13	7.78899e-11	Protein of unknown function DUF674
Pgl_GLEAN_10027131	5.04105	-0.590651	0.0023596	0.0177297	Pentatricopeptide repeat
Pgl_GLEAN_10021615	5.01357	0.321856	2.27161e-05	0.000471446	Zinc finger, C2H2
Pgl_GLEAN_10018265	4.97331	-0.118615	0.00795637	0.0434669	Stress induced protein
Pgl_GLEAN_10031874	4.95165	2.11046	1.22953e-14	2.44094e-12	Leucine-rich repeat, typical subtype
Pgl_GLEAN_10026243	4.94405	1.8102	1.01115e-14	2.06164e-12	hypothetical protein SETIT_3G141900v2
Pgl_GLEAN_10034602	4.92748	0.784079	1.27719e-10	1.42742e-08	neural Wiskott-Aldrich syndrome protein-like
Pgl_GLEAN_10034913	4.91882	1.897	9.4208e-09	6.46095e-07	protein GOS9-like
Pgl_GLEAN_10014432	4.90982	6.42767	1.15551e-45	5.81145e-42	predicted protein
Pgl_GLEAN_10003128	4.90439	0.570413	0.000419275	0.00477435	Aerolysin/haemolysin/leukocidin toxin
Pgl_GLEAN_10026673	4.90266	5.56056	2.98876e-25	2.50525e-22	dirigent protein 11-like
Pgl_GLEAN_10006211	4.8815	1.22713	2.89099e-10	2.88869e-08	Aminoacyl-tRNA synthetase, class II (D/K/N)
Pgl_GLEAN_10030734	4.839	-0.0167742	0.000915774	0.00871747	hypothetical protein SEVIR_4G224901v2
Pgl_GLEAN_10016112	4.79644	0.978632	3.7265e-06	0.000106286	senescence-specific cysteine protease SAG39-like
Pgl_GLEAN_10038195	4.77672	0.491193	0.00288241	0.0207986	---NA---
Pgl_GLEAN_10020961	4.71307	2.44507	6.38009e-10	5.83411e-08	agglutinin preproprotein
Pgl_GLEAN_10004226	4.68267	2.27862	1.08167e-13	1.87589e-11	Oxoglutarate/iron-dependent oxygenase
Pgl_GLEAN_10038360	4.67094	-0.282842	0.000777049	0.00762792	probable carboxylesterase 15
Pgl_GLEAN_10028955	4.57521	2.43195	1.27278e-18	5.19018e-16	cell division control protein 6 homolog
Pgl_GLEAN_10011615	4.5173	0.95453	1.70148e-10	1.80788e-08	Monooxygenase, FAD-binding
Pgl_GLEAN_10016955	4.51652	1.48214	0.00032259	0.00389491	NAD-dependent epimerase/dehydratase
Pgl_GLEAN_10025160	4.49765	6.16991	4.77088e-15	1.02833e-12	Bowman-Birk type trypsin inhibitor
Pgl_GLEAN_10010619	4.44283	-0.0630491	0.000513957	0.00559898	Male sterility
Pgl_GLEAN_10011716	4.43667	1.15997	5.48657e-09	3.96083e-07	L-type lectin-domain containing receptor kinase IV.3
Pgl_GLEAN_10035147	4.4092	0.38695	6.72001e-07	2.49119e-05	cortical cell-delineating protein
Pgl_GLEAN_10001553	4.40069	1.6739	2.42627e-08	1.45579e-06	putative agglutinin
Pgl_GLEAN_10005908	4.37031	0.353844	7.43463e-05	0.00120928	Glucose/ribitol dehydrogenase
Pgl_GLEAN_10001778	4.24986	2.48055	0.0001504	0.00211683	laccase-15
Pgl_GLEAN_10002924	4.24233	0.0576983	4.57011e-05	0.000824807	hypothetical protein SEVIR_2G022200v2
Pgl_GLEAN_10006250	4.20944	-0.00206017	3.39019e-05	0.000651608	GDSL esterase/lipase At5g33370-like
Pgl_GLEAN_10025513	4.19772	4.079	9.72109e-15	2.0092e-12	triacylglycerol lipase-like 1
Pgl_GLEAN_10008465	4.19612	3.20192	2.05621e-22	1.34888e-19	meiosis 5
Pgl_GLEAN_10023695	4.15191	-0.304277	0.00149812	0.0123874	BAHD acyltransferase DCR
Pgl_GLEAN_10032583	4.12525	3.14222	0.00297463	0.0212808	opaque-2 protein
Pgl_GLEAN_10034793	4.12415	1.38895	6.37644e-07	2.38138e-05	---NA---
Pgl_GLEAN_10000183	4.12111	2.38474	4.83704e-08	2.6347e-06	Xylose isomerase
Pgl_GLEAN_10009169	4.10895	0.502153	5.69991e-07	2.1554e-05	L-type lectin-domain containing receptor kinase S.6-like
Pgl_GLEAN_10008624	4.09878	2.95637	3.07935e-05	0.000604984	aromatic-L-amino-acid decarboxylase
Pgl_GLEAN_10028666	4.07113	0.209676	1.1541e-06	3.90426e-05	---NA---
Pgl_GLEAN_10007085	4.07019	1.81357	9.56817e-07	3.34177e-05	purple acid phosphatase 2
Pgl_GLEAN_10037694	4.04306	0.834928	3.35318e-06	9.72608e-05	catalase-1
Pgl_GLEAN_10038647	4.02868	4.08845	3.18527e-17	9.06781e-15	Proteinase inhibitor I25, cystatin
Pgl_GLEAN_10024444	4.00987	0.457148	0.00227372	0.0172478	Glycine rich protein
Pgl_GLEAN_10018766	3.95342	2.68081	1.61251e-17	5.06866e-15	bifunctional epoxide hydrolase 2-like
Pgl_GLEAN_10003844	3.90065	0.870508	0.000256689	0.00327105	36.4 kDa proline-rich protein
Pgl_GLEAN_10018029	3.89804	0.356199	0.000301009	0.00370443	cyclin B2
Pgl_GLEAN_10036818	3.89679	1.48305	6.96476e-07	2.57559e-05	O-methyltransferase, family 2
Pgl_GLEAN_10014025	3.89004	2.26197	1.87705e-11	2.46268e-09	uncharacterized protein LOC101759775
Pgl_GLEAN_10021937	3.86747	0.73811	4.86799e-07	1.88813e-05	Transcription factor, MADS-box
Pgl_GLEAN_10006568	3.86646	1.22768	1.91648e-05	0.000413084	aromatic-L-amino-acid decarboxylase
Pgl_GLEAN_10018600	3.85685	2.62359	5.70897e-17	1.56613e-14	probable glutathione S-transferase GSTU1
Pgl_GLEAN_10027278	3.85263	-0.0512529	0.00944166	0.0488867	CLASP N-terminal domain
Pgl_GLEAN_10009052	3.84207	1.07632	5.17698e-05	0.000909316	uncharacterized protein LOC100832174
Pgl_GLEAN_10005669	3.81743	0.808385	9.12077e-08	4.52678e-06	stachyose synthase
Pgl_GLEAN_10030683	3.80991	0.364064	9.21782e-06	0.000226144	Glutathione S-transferase, N-terminal
Pgl_GLEAN_10001354	3.80169	2.72325	2.43546e-16	6.02397e-14	Disease resistance protein/NB-ARC
Pgl_GLEAN_10017152	3.79561	0.557447	6.22218e-05	0.00105011	AAA-ATPase ASD, mitochondrial-like
Pgl_GLEAN_10010950	3.76089	0.681759	0.00439971	0.0283687	Lipase, GDSL
Pgl_GLEAN_10038228	3.75968	0.720508	8.33298e-07	2.96528e-05	Dirigent protein 19
Pgl_GLEAN_10023971	3.7423	2.23233	1.2868e-08	8.47825e-07	hypothetical protein GQ55_5G345400
Pgl_GLEAN_10032482	3.73436	2.06336	1.76815e-08	1.10696e-06	Protein of unknown function DUF3339
Pgl_GLEAN_10018591	3.72049	0.121101	0.000996329	0.00923947	---NA---
Pgl_GLEAN_10008955	3.68951	1.13709	2.86872e-07	1.24377e-05	Vesicle-associated protein 1-1
Pgl_GLEAN_10005220	3.68878	1.8151	3.39954e-10	3.30918e-08	subtilisin-like protease SBT1.9
Pgl_GLEAN_10034613	3.67015	3.21736	1.86926e-17	5.75578e-15	probable serine protease EDA2
Pgl_GLEAN_10030012	3.66095	2.98715	1.66804e-08	1.05745e-06	chalcone--flavonone isomerase
Pgl_GLEAN_10031189	3.64885	0.936665	0.000155337	0.0021802	tyrosine N-monooxygenase-like
Pgl_GLEAN_10013250	3.63308	-0.172195	0.00425563	0.0276524	histone H3.2
Pgl_GLEAN_10038366	3.62086	5.0315	6.07354e-18	2.08267e-15	Alpha/beta hydrolase fold-3
Pgl_GLEAN_10016260	3.61887	0.765748	0.000141554	0.00202826	fasciclin-like arabinogalactan protein 11
Pgl_GLEAN_10025128	3.59243	0.818176	1.66623e-08	1.05745e-06	probable serine/threonine-protein kinase PIX13
Pgl_GLEAN_10034772	3.57375	0.379947	1.58008e-05	0.000354238	GDSL esterase/lipase APG
Pgl_GLEAN_10013055	3.55459	2.09124	3.58528e-08	2.01096e-06	aldehyde dehydrogenase family 2 member C4
Pgl_GLEAN_10019645	3.52517	0.431684	1.25392e-06	4.13987e-05	alpha carbonic anhydrase 7-like
Pgl_GLEAN_10013241	3.51289	3.14789	2.39642e-05	0.000490599	Metallothionein, family 15, plant
Pgl_GLEAN_10011795	3.51157	0.0309462	0.00074251	0.0073996	metal tolerance protein C2
Pgl_GLEAN_10033135	3.50736	0.193767	0.00684438	0.0389103	Spc97/Spc98
Pgl_GLEAN_10022109	3.48873	7.98212	2.97582e-30	3.20708e-27	Helicase, C-terminal
Pgl_GLEAN_10023719	3.47889	1.60005	5.47584e-10	5.10364e-08	hypothetical protein SEVIR_9G101800v2
Pgl_GLEAN_10014588	3.47383	0.653589	0.000100584	0.00155812	---NA---
Pgl_GLEAN_10022217	3.4724	0.484741	0.000473211	0.00524986	isoflavone reductase homolog IRL
Pgl_GLEAN_10034445	3.46104	0.0161029	0.00800964	0.043691	Translation initiation factor IF6
Pgl_GLEAN_10019899	3.46	1.07691	1.13608e-07	5.45897e-06	---NA---
Pgl_GLEAN_10028873	3.45851	2.99739	8.67698e-05	0.00136658	Gamma thionin
Pgl_GLEAN_10009713	3.45097	3.06062	5.87804e-05	0.00100595	Peroxidase 50
Pgl_GLEAN_10024314	3.40712	1.67316	9.60457e-06	0.000234488	Disease resistance protein/NB-ARC
Pgl_GLEAN_10036980	3.39698	1.15592	4.85124e-06	0.000133325	---NA---
Pgl_GLEAN_10019070	3.37138	1.82774	1.03009e-08	6.93837e-07	glutathione hydrolase 3
Pgl_GLEAN_10008838	3.37067	0.1419	0.000275004	0.00343917	VQ
Pgl_GLEAN_10031218	3.3642	0.463146	0.00522802	0.0322751	36.4 kDa proline-rich protein-like
Pgl_GLEAN_10015994	3.31928	1.10159	2.06546e-05	0.000437692	Plant peroxidase
Pgl_GLEAN_10020998	3.3127	0.74456	2.13139e-05	0.000447265	Sugar transporter, conserved site
Pgl_GLEAN_10008256	3.30576	1.8048	7.43954e-10	6.52603e-08	probable cation transporter HKT7
Pgl_GLEAN_10004150	3.29725	2.64728	1.27166e-08	8.45231e-07	protein ECERIFERUM 1
Pgl_GLEAN_10017083	3.27219	6.36192	1.01713e-23	7.30783e-21	NUDIX hydrolase domain
Pgl_GLEAN_10025163	3.27016	3.02889	1.90912e-07	8.62417e-06	Bowman-Birk type trypsin inhibitor
Pgl_GLEAN_10002530	3.25494	0.551372	6.96906e-05	0.00115295	Lipase, class 3
Pgl_GLEAN_10024271	3.25277	1.99086	9.36188e-10	7.98034e-08	peroxidase 2
Pgl_GLEAN_10010959	3.24599	5.05654	3.00271e-18	1.13262e-15	Integral membrane HPP family protein
Pgl_GLEAN_10020176	3.22169	0.319332	0.000129886	0.00189162	GABA transporter 1
Pgl_GLEAN_10006839	3.21523	0.483416	1.16442e-05	0.000275806	GDSL esterase/lipase EXL3
Pgl_GLEAN_10010187	3.19247	1.19119	6.97468e-06	0.000180195	aspartyl protease family protein At5g10770
Pgl_GLEAN_10031515	3.1889	0.526802	2.12982e-05	0.000447265	hypothetical protein SETIT_9G505700v2
Pgl_GLEAN_10031538	3.1747	2.22089	3.71017e-05	0.000700135	polyamine oxidase
Pgl_GLEAN_10009987	3.15356	0.35934	0.000246437	0.00316446	---NA---
Pgl_GLEAN_10017481	3.14604	4.4396	1.37999e-20	8.32849e-18	Senescence regulator
Pgl_GLEAN_10038244	3.14038	1.19506	4.8952e-07	1.89381e-05	---NA---
Pgl_GLEAN_10024555	3.13199	2.00891	7.1331e-07	2.6314e-05	proline-rich protein 4
Pgl_GLEAN_10010163	3.12938	5.6057	1.38035e-14	2.6701e-12	Isocitrate lyase/phosphorylmutase
Pgl_GLEAN_10029784	3.12191	0.411727	0.00836692	0.0449573	NADPH-dependent FMN reductase
Pgl_GLEAN_10019975	3.11823	4.09006	7.12338e-05	0.00117078	Phytosulfokine
Pgl_GLEAN_10008976	3.09852	0.365116	0.000104143	0.00159524	---NA---
Pgl_GLEAN_10027663	3.09719	0.200639	0.000836581	0.00808088	histone H4
Pgl_GLEAN_10008227	3.09325	1.81923	2.25197e-05	0.000468659	Peptidase A1
Pgl_GLEAN_10026309	3.08199	3.06869	1.18237e-05	0.000279618	Disease resistance protein
Pgl_GLEAN_10011042	3.07845	2.31424	8.22332e-09	5.69145e-07	alcohol dehydrogenase-like 7
Pgl_GLEAN_10026164	3.07302	0.983881	3.18372e-06	9.34553e-05	probable inactive receptor kinase At5g10020
Pgl_GLEAN_10017131	3.06888	0.411641	0.000488091	0.00538721	tropinone reductase 2
Pgl_GLEAN_10017820	3.06387	1.59336	2.30107e-06	7.08649e-05	protein TPX2
Pgl_GLEAN_10015650	3.06268	0.56212	1.29255e-05	0.000299964	transcription factor MYB61
Pgl_GLEAN_10028059	3.06086	5.47663	4.26389e-19	2.01043e-16	S-norcoclaurine synthase
Pgl_GLEAN_10009530	3.05493	1.06809	0.000120867	0.00179066	putative acetyltransferase
Pgl_GLEAN_10008875	3.05007	0.31856	0.000124256	0.00182372	protein RADIALIS-like 3
Pgl_GLEAN_10004319	3.04909	0.653938	2.9218e-05	0.000580054	protein ECERIFERUM 3-like
Pgl_GLEAN_10034005	3.03709	0.371653	0.000548679	0.00588655	---NA---
Pgl_GLEAN_10014518	3.03362	0.890459	1.44269e-05	0.00032881	No apical meristem (NAM) protein
Pgl_GLEAN_10027095	3.03089	2.49577	6.33068e-05	0.00106367	---NA---
Pgl_GLEAN_10013228	3.03004	3.68792	4.66514e-18	1.63692e-15	---NA---
Pgl_GLEAN_10024550	3.02281	4.25521	3.1081e-08	1.78997e-06	proline-rich protein 4
Pgl_GLEAN_10016423	3.01773	3.13098	2.09594e-07	9.41178e-06	probable aminotransferase TAT2 isoform X1
Pgl_GLEAN_10031332	3.00822	2.43655	0.000893494	0.00855396	Protein kinase, catalytic domain
Pgl_GLEAN_10013284	3.00725	0.655015	0.00137695	0.0116389	peroxidase 72-like
Pgl_GLEAN_10034781	3.00419	1.32112	8.17084e-05	0.00130703	GDSL esterase/lipase APG
Pgl_GLEAN_10017093	3.00215	5.11	1.73679e-08	1.09186e-06	beta-amylase
Pgl_GLEAN_10002270	3.00197	0.461173	0.000103696	0.00159066	beta-1,3-galactosyltransferase 6
Pgl_GLEAN_10024506	3.0017	0.987614	0.000142985	0.00204438	Plant disease resistance response protein
Pgl_GLEAN_10037835	2.99038	2.64987	2.10906e-08	1.29356e-06	dual-specificity phosphatase CDC25
Pgl_GLEAN_10028562	2.98827	4.70716	0.000414845	0.0047418	C2 calcium-dependent membrane targeting
Pgl_GLEAN_10004497	2.96787	0.923128	8.07741e-05	0.00129789	protein MARD1
Pgl_GLEAN_10013728	2.96732	0.553721	0.000102629	0.00158007	probable N-acetyltransferase HLS1
Pgl_GLEAN_10001505	2.96722	1.95973	9.78321e-07	3.40113e-05	putative cell wall protein
Pgl_GLEAN_10023878	2.96048	1.83609	1.94578e-09	1.56995e-07	---NA---
Pgl_GLEAN_10026002	2.96014	2.19897	8.7419e-11	9.99226e-09	Short-chain dehydrogenase/reductase SDR
Pgl_GLEAN_10015744	2.93809	1.48978	6.44869e-06	0.000169214	F-box associated domain, type 3
Pgl_GLEAN_10003986	2.93809	5.53272	0.000998523	0.00924845	---NA---
Pgl_GLEAN_10030332	2.93476	2.76945	6.0124e-13	9.0715e-11	predicted protein
Pgl_GLEAN_10006459	2.93442	1.26094	6.96641e-06	0.000180195	hypothetical protein SETIT_2G265300v2
Pgl_GLEAN_10024669	2.93165	0.629328	2.4216e-05	0.000493744	FAD linked oxidase, N-terminal
Pgl_GLEAN_10007002	2.92333	3.73087	3.3917e-10	3.30918e-08	UDP-glucuronosyl/UDP-glucosyltransferase
Pgl_GLEAN_10015850	2.91384	1.01486	4.4159e-05	0.000800807	Plant peroxidase
Pgl_GLEAN_10002243	2.90727	3.11925	0.000338371	0.00404223	Excinuclease ABC, C subunit, C-terminal
Pgl_GLEAN_10023567	2.89425	2.27907	2.49426e-07	1.09949e-05	low molecular mass early light-inducible protein HV90, chloroplastic-like
Pgl_GLEAN_10007231	2.88724	0.409923	0.00330263	0.0230909	purine permease 3
Pgl_GLEAN_10006458	2.8844	2.73027	1.23493e-06	4.0861e-05	Nucleotide-diphospho-sugar transferase family protein
Pgl_GLEAN_10033613	2.87203	1.70937	8.77391e-07	3.10025e-05	cortical cell-delineating protein precursor
Pgl_GLEAN_10036102	2.86635	1.36334	8.20494e-07	2.94053e-05	hypothetical protein SEVIR_9G246400v2
Pgl_GLEAN_10003264	2.86303	3.75283	1.82774e-10	1.92846e-08	Disease resistance protein/NB-ARC
Pgl_GLEAN_10002626	2.86276	2.5898	1.88995e-10	1.98025e-08	ABC transporter G family member 45
Pgl_GLEAN_10026973	2.86273	3.2891	9.02884e-14	1.58404e-11	11-beta-hydroxysteroid dehydrogenase 1B
Pgl_GLEAN_10017620	2.86098	3.76263	1.81787e-16	4.57135e-14	peroxidase A2
Pgl_GLEAN_10026514	2.85494	2.97934	5.14371e-07	1.97476e-05	NDR1/HIN1-like protein 1
Pgl_GLEAN_10031510	2.85372	4.02878	7.46731e-09	5.21606e-07	putative polyol transporter 1
Pgl_GLEAN_10008232	2.84849	1.95642	9.64179e-06	0.000235017	Basic 7S globulin
Pgl_GLEAN_10027918	2.84232	0.779366	0.000219309	0.00287234	low molecular mass early light-inducible protein HV90, chloroplastic
Pgl_GLEAN_10037150	2.83553	1.97211	1.87581e-05	0.000406641	purple acid phosphatase 22-like isoform X2
Pgl_GLEAN_10037367	2.80939	2.11446	0.00041754	0.00475819	---NA---
Pgl_GLEAN_10020996	2.80839	8.37936	3.56177e-16	8.53017e-14	mugineic-acid 3-dioxygenase-like
Pgl_GLEAN_10012017	2.8063	0.61511	0.00472675	0.0299526	---NA---
Pgl_GLEAN_10014984	2.80466	1.43147	5.63226e-06	0.000151209	---NA---
Pgl_GLEAN_10017164	2.80285	1.24753	0.000837412	0.00808373	Transferase
Pgl_GLEAN_10008254	2.80167	1.77834	1.12734e-06	3.83957e-05	SAUR20 - auxin-responsive SAUR family member
Pgl_GLEAN_10032396	2.79868	0.734467	0.00387472	0.0259369	linoleate 9S-lipoxygenase 2
Pgl_GLEAN_10007396	2.79482	2.66227	9.55711e-09	6.50321e-07	GDSL esterase/lipase
Pgl_GLEAN_10035257	2.7814	3.00124	6.05706e-06	0.000160896	chalcone synthase C2
Pgl_GLEAN_10029747	2.77978	0.856335	0.000770265	0.00758601	No apical meristem (NAM) protein
Pgl_GLEAN_10022161	2.77211	1.60644	2.62499e-07	1.14468e-05	protein RADIALIS-like 3
Pgl_GLEAN_10020133	2.76944	4.98038	4.63901e-13	7.21581e-11	NAC domain-containing protein 21/22-like
Pgl_GLEAN_10008849	2.76609	1.1824	4.12318e-05	0.00076145	Peptidase C13, legumain
Pgl_GLEAN_10014508	2.75703	1.28741	0.000146194	0.00207905	---NA---
Pgl_GLEAN_10026554	2.75675	2.76361	5.27455e-07	2.01986e-05	peroxidase
Pgl_GLEAN_10034098	2.75511	0.7673	5.76485e-05	0.000990662	Myb-like domain
Pgl_GLEAN_10001310	2.74903	0.00603427	0.00465048	0.0295811	glycerol-3-phosphate acyltransferase 1
Pgl_GLEAN_10030230	2.74896	2.03316	8.29211e-06	0.000206796	Epoxide hydrolase-like
Pgl_GLEAN_10025909	2.74667	1.80406	2.5194e-05	0.000510238	Protein of unknown function DUF566
Pgl_GLEAN_10024532	2.7461	1.1436	6.80599e-05	0.00113343	Alcohol dehydrogenase superfamily, zinc-type
Pgl_GLEAN_10006806	2.7376	6.82592	4.01407e-19	1.95369e-16	pore-forming toxin-like protein Hfr-2
Pgl_GLEAN_10035668	2.73429	2.08008	4.1668e-06	0.000116423	Nicotianamine synthase
Pgl_GLEAN_10021711	2.73405	1.07839	0.000357099	0.00420274	Tropinone reductase, putative, expressed
Pgl_GLEAN_10008618	2.73096	3.90828	0.000189955	0.00257275	Zinc finger, SWIM-type
Pgl_GLEAN_10013326	2.72414	4.85067	0.000220344	0.00288339	ribonuclease 1
Pgl_GLEAN_10033785	2.72375	0.562003	0.000178464	0.00244344	non-specific lipid-transfer protein-like protein At2g13820
Pgl_GLEAN_10022432	2.71781	3.56602	3.54482e-13	5.75099e-11	pheophytinase, chloroplastic
Pgl_GLEAN_10022428	2.71775	2.44223	2.07507e-06	6.46873e-05	MLO-like protein 1
Pgl_GLEAN_10031302	2.71361	0.447051	0.0020222	0.0157761	ABC transporter, transmembrane domain
Pgl_GLEAN_10002525	2.71353	1.77896	7.66441e-06	0.000194681	---NA---
Pgl_GLEAN_10020803	2.70398	1.70116	0.000193308	0.00260182	aspartic proteinase nepenthesin-1-like
Pgl_GLEAN_10020494	2.70306	4.64393	0.000106048	0.00161949	Domain of unknown function DUF547
Pgl_GLEAN_10026498	2.7005	3.09161	0.000762756	0.00752874	---NA---
Pgl_GLEAN_10004658	2.69759	1.78554	8.52113e-06	0.000211111	predicted protein
Pgl_GLEAN_10022928	2.69722	0.815422	0.000185692	0.00252862	protein NETWORKED 3C
Pgl_GLEAN_10028136	2.69712	1.42284	7.24602e-07	2.66653e-05	nucleobase-ascorbate transporter LPE1
Pgl_GLEAN_10011670	2.69511	0.487123	0.00234166	0.0176478	Crocetin glucosyltransferase, chloroplastic
Pgl_GLEAN_10034569	2.69407	0.827316	0.000666478	0.00679448	non-specific lipid-transfer protein 2P-like
Pgl_GLEAN_10011710	2.6872	3.68255	2.61176e-08	1.53931e-06	bark storage protein A
Pgl_GLEAN_10000286	2.6821	1.16423	0.000458621	0.00510301	beta-expansin 4 precursor
Pgl_GLEAN_10014386	2.68119	3.66833	2.14148e-08	1.30812e-06	3-ketoacyl-CoA synthase 6
Pgl_GLEAN_10019929	2.67593	0.767286	0.000262012	0.0033212	pseudo histidine-containing phosphotransfer protein 5 isoform X2
Pgl_GLEAN_10024291	2.67523	1.07801	0.000757445	0.00750383	Lipase, GDSL
Pgl_GLEAN_10016490	2.67458	0.938723	0.000134421	0.00194081	chaperonin-like RbcX protein 2, chloroplastic
Pgl_GLEAN_10003782	2.67221	3.14057	9.45493e-10	8.01438e-08	Fatty acid hydroxylase
Pgl_GLEAN_10031519	2.67217	3.05102	0.000323402	0.00390047	aminotransferase ALD1 homolog
Pgl_GLEAN_10034178	2.66446	3.72212	0.000822313	0.00797911	Bifunctional inhibitor/plant lipid transfer protein/seed storage helical domain
Pgl_GLEAN_10037449	2.65833	1.05128	0.00242963	0.0180939	---NA---
Pgl_GLEAN_10035194	2.65777	2.21076	1.33405e-06	4.38521e-05	xyloglucan endotransglucosylase/hydrolase protein 31
Pgl_GLEAN_10012366	2.65641	2.51427	2.05266e-06	6.43879e-05	Heat shock protein Hsp70
Pgl_GLEAN_10027818	2.65111	0.770829	0.00165458	0.0134217	subtilisin-like protease SBT1.2
Pgl_GLEAN_10033572	2.64779	1.82284	8.18829e-08	4.11816e-06	Helix-turn-helix motif
Pgl_GLEAN_10018494	2.64563	0.802872	0.000113848	0.00171618	uncharacterized protein LOC101763883
Pgl_GLEAN_10014047	2.6444	5.36197	2.26148e-07	1.0095e-05	translationally-controlled tumor protein homolog
Pgl_GLEAN_10012709	2.63662	1.4387	0.00174592	0.0140119	Domain of unknown function DUF303, acetylesterase putative
Pgl_GLEAN_10004392	2.63082	1.4718	0.000100246	0.00155448	Sugar transport protein 5
Pgl_GLEAN_10015068	2.63079	5.61662	2.57325e-24	1.94126e-21	UDP-glucuronosyl/UDP-glucosyltransferase
Pgl_GLEAN_10012419	2.61435	6.35775	4.31297e-05	0.000787822	Lipoxygenase, LH2
Pgl_GLEAN_10020279	2.61313	1.41757	2.06633e-06	6.45481e-05	6-hydroxynicotinate 3-monooxygenase
Pgl_GLEAN_10001467	2.60628	3.73118	8.23314e-05	0.00131451	photosystem I reaction center subunit psaK, chloroplastic
Pgl_GLEAN_10005877	2.6055	0.924175	6.75567e-06	0.000175438	Agenet
Pgl_GLEAN_10001328	2.60131	4.33259	2.81362e-12	3.93074e-10	peroxidase 2
Pgl_GLEAN_10025307	2.59988	2.30708	1.45528e-06	4.71185e-05	Protein kinase, catalytic domain
Pgl_GLEAN_10013375	2.5924	0.44277	0.00679711	0.0386853	putative plastid-lipid-associated protein 13 chloroplastic
Pgl_GLEAN_10014577	2.58918	1.99831	1.02848e-06	3.5591e-05	putative glutathione S-transferase
Pgl_GLEAN_10030184	2.58805	3.63398	3.25788e-10	3.21274e-08	beta-glucosidase 1
Pgl_GLEAN_10021707	2.57584	1.28212	0.00104111	0.00952593	tropinone reductase homolog At5g06060-like isoform X1
Pgl_GLEAN_10034404	2.57419	1.36251	0.000557928	0.00595333	3beta-hydroxysteroid-dehydrogenase/decarboxylase isoform 2
Pgl_GLEAN_10036606	2.57407	1.0826	0.00843414	0.0451414	---NA---
Pgl_GLEAN_10012220	2.56349	1.85825	4.1229e-05	0.00076145	3-ketoacyl-CoA synthase 5
Pgl_GLEAN_10011587	2.561	2.77056	2.5533e-08	1.51075e-06	NDR1/HIN1-like protein 1
Pgl_GLEAN_10008732	2.5534	0.401305	0.00698422	0.039586	Aspartyl protease 25
Pgl_GLEAN_10015302	2.54516	0.93066	8.58291e-05	0.00136028	Polyol transporter 5
Pgl_GLEAN_10005781	2.54117	2.65139	0.000167925	0.00232233	Plastocyanin-like
Pgl_GLEAN_10024242	2.54091	1.60787	8.32747e-06	0.000207335	---NA---
Pgl_GLEAN_10033191	2.53849	1.47309	8.62835e-06	0.000213417	flavonoid O-methyltransferase-like protein Os11g0303600
Pgl_GLEAN_10027630	2.53265	6.66412	4.38479e-09	3.24587e-07	Glycoside hydrolase, family 18, catalytic domain
Pgl_GLEAN_10002746	2.52689	1.21176	4.80936e-05	0.000855704	auxin-responsive protein SAUR36-like
Pgl_GLEAN_10000643	2.5256	2.91989	0.000322138	0.00389456	Cytochrome P450
Pgl_GLEAN_10017645	2.51606	2.37067	1.85069e-07	8.41062e-06	adenylyl-sulfate kinase 3 isoform X1
Pgl_GLEAN_10015226	2.51096	0.200999	0.00107162	0.00972413	uncharacterized protein LOC101775261
Pgl_GLEAN_10017740	2.5093	2.40958	1.88081e-06	5.92437e-05	chalcone synthase 1
Pgl_GLEAN_10025870	2.5074	5.22067	1.55769e-13	2.61138e-11	Transferrin receptor-like, dimerisation domain
Pgl_GLEAN_10012086	2.50168	2.58737	2.85359e-07	1.24078e-05	Protein kinase, catalytic domain
Pgl_GLEAN_10015630	2.49476	2.44058	0.00116782	0.0102921	E3 ubiquitin-protein ligase RING1-like
Pgl_GLEAN_10023227	2.48915	2.37883	1.64143e-05	0.000365817	protein PYRICULARIA ORYZAE RESISTANCE 21-like
Pgl_GLEAN_10021961	2.48707	6.53961	5.53516e-06	0.0001494	Lipoxygenase, LH2
Pgl_GLEAN_10005809	2.48248	0.314624	0.00160924	0.0131458	probable lysophospholipase BODYGUARD 3
Pgl_GLEAN_10015140	2.47882	1.06122	9.06405e-05	0.00141719	Protein REDUCED WALL ACETYLATION 3
Pgl_GLEAN_10031198	2.47793	2.13309	1.64142e-05	0.000365817	Cytochrome P450
Pgl_GLEAN_10031408	2.47773	2.41969	0.000101961	0.00157519	---NA---
Pgl_GLEAN_10004142	2.47712	0.648505	0.00128148	0.0110496	probable inactive beta-glucosidase 14
Pgl_GLEAN_10029916	2.4722	2.91012	2.31878e-06	7.12542e-05	obtusifoliol 14-alpha demethylase
Pgl_GLEAN_10009484	2.46883	8.48875	6.90367e-25	5.48224e-22	beta purothionin
Pgl_GLEAN_10012180	2.46498	4.16257	1.69798e-09	1.38482e-07	zinc finger (C3HC4-type RING finger)-like
Pgl_GLEAN_10038140	2.46302	1.9667	0.000437227	0.00492672	cytokinin dehydrogenase 11
Pgl_GLEAN_10008683	2.46073	5.33888	7.60068e-06	0.000193715	---NA---
Pgl_GLEAN_10005646	2.45976	1.41828	0.00033441	0.00400126	Lipase, GDSL
Pgl_GLEAN_10005305	2.45814	1.20871	0.000129415	0.0018896	putative disease resistance RPP8-like protein 4
Pgl_GLEAN_10027629	2.45298	7.98838	2.60671e-06	7.88177e-05	Glycoside hydrolase, family 18, catalytic domain
Pgl_GLEAN_10028907	2.45259	2.1837	9.76503e-08	4.78359e-06	receptor-like protein 12
Pgl_GLEAN_10024110	2.44024	5.68486	4.30658e-14	7.73544e-12	Mannose-binding lectin
Pgl_GLEAN_10008628	2.435	4.73809	2.53844e-09	2.01579e-07	O-acyltransferase WSD1
Pgl_GLEAN_10017991	2.43297	1.73674	7.05262e-05	0.00116295	UPF0481 protein At3g47200
Pgl_GLEAN_10010043	2.42961	3.03124	6.30523e-06	0.000166654	sarcoplasmic reticulum histidine-rich calcium-binding protein
Pgl_GLEAN_10027849	2.42553	1.92498	0.000502482	0.00550178	---NA---
Pgl_GLEAN_10013209	2.41656	1.15401	0.000309405	0.00378001	7-deoxyloganetic acid glucosyltransferase
Pgl_GLEAN_10021833	2.41542	2.481	9.70264e-08	4.77998e-06	metacaspase-1-like isoform X2
Pgl_GLEAN_10003471	2.41087	0.933519	0.00053858	0.00580436	NDR1/HIN1-like protein 1
Pgl_GLEAN_10013671	2.40469	3.21208	2.65855e-09	2.08918e-07	Zinc finger, FYVE-type
Pgl_GLEAN_10006930	2.40238	2.5069	0.00112536	0.0100351	Pleckstrin homology domain
Pgl_GLEAN_10018764	2.40023	0.752504	0.000647549	0.00666	beta-galactosidase 7 isoform X4
Pgl_GLEAN_10008318	2.39959	5.20289	1.35685e-14	2.65873e-12	Ribonuclease III domain
Pgl_GLEAN_10006724	2.39867	1.94658	0.000157325	0.00219925	predicted protein
Pgl_GLEAN_10018887	2.39815	1.07708	0.000191505	0.00258868	carotenoid cleavage dioxygenase 8 homolog A, chloroplastic
Pgl_GLEAN_10009375	2.39427	0.523367	0.00105681	0.0096343	probable GABA transporter 2
Pgl_GLEAN_10016596	2.39094	1.6422	0.00101952	0.00938532	---NA---
Pgl_GLEAN_10007723	2.38367	2.78935	1.17036e-08	7.84815e-07	GDSL esterase/lipase At4g28780-like
Pgl_GLEAN_10031514	2.38338	1.57629	0.000594631	0.00625212	CASP-like protein 2U2
Pgl_GLEAN_10009744	2.37696	0.513521	0.00511188	0.0318132	hypothetical protein C2845_PM08G15650
Pgl_GLEAN_10033113	2.3729	3.88356	1.47825e-12	2.12418e-10	Glutathione S-transferase, N-terminal
Pgl_GLEAN_10017457	2.36973	3.44917	2.49127e-05	0.00050583	Protein ASPARTIC PROTEASE IN GUARD CELL 1
Pgl_GLEAN_10027295	2.36443	2.20751	4.18646e-05	0.000770309	Zinc finger, BED-type predicted
Pgl_GLEAN_10023622	2.35933	4.92459	0.000511542	0.00557669	Myosin heavy chain-like
Pgl_GLEAN_10009308	2.35779	3.93151	0.000103739	0.00159066	laccase-15
Pgl_GLEAN_10027690	2.35771	1.12536	0.001077	0.00974788	Amino acid transporter, transmembrane
Pgl_GLEAN_10002315	2.3577	3.18943	2.12827e-05	0.000447265	protein STAY-GREEN LIKE, chloroplastic
Pgl_GLEAN_10005219	2.35312	1.89589	7.592e-07	2.77356e-05	beta-hydroxyacyl-ACP dehydratase
Pgl_GLEAN_10001952	2.35157	2.97441	3.14893e-08	1.80651e-06	Terpene synthase, conserved site
Pgl_GLEAN_10010984	2.35009	9.06942	2.49019e-15	5.5253e-13	BURP domain
Pgl_GLEAN_10031980	2.3459	1.4134	5.36346e-05	0.000934456	Isoflavone 2'-hydroxylase
Pgl_GLEAN_10017850	2.33544	1.26196	0.000751639	0.00746894	protein trichome birefringence-like 33
Pgl_GLEAN_10016340	2.33447	0.75431	0.000113858	0.00171618	Multi antimicrobial extrusion protein
Pgl_GLEAN_10027474	2.33403	0.7486	0.00146907	0.0122257	predicted protein
Pgl_GLEAN_10029442	2.33016	2.64852	1.91811e-06	6.02926e-05	---NA---
Pgl_GLEAN_10004863	2.32483	5.81304	1.45822e-14	2.78501e-12	long chain acyl-CoA synthetase 1
Pgl_GLEAN_10017105	2.3243	4.89775	2.12004e-17	6.272e-15	enzyme of the cupin superfamily
Pgl_GLEAN_10033576	2.32247	0.0821022	0.00712639	0.0402105	Heat shock protein DnaJ, N-terminal
Pgl_GLEAN_10033372	2.32148	2.402	6.62424e-06	0.000172918	DUF538 family protein
Pgl_GLEAN_10015598	2.32009	0.897057	0.000182679	0.00249435	No apical meristem (NAM) protein
Pgl_GLEAN_10017246	2.31617	1.13206	0.00125039	0.0108487	Plant peroxidase
Pgl_GLEAN_10034360	2.30602	1.69152	0.0012816	0.0110496	zinc transporter 2
Pgl_GLEAN_10002110	2.30277	0.978623	0.00043843	0.00493291	GDSL esterase/lipase LIP-4
Pgl_GLEAN_10008261	2.30118	0.861195	0.000162264	0.00225852	Multi antimicrobial extrusion protein
Pgl_GLEAN_10004270	2.30088	1.3355	0.000531721	0.00575509	predicted protein
Pgl_GLEAN_10021834	2.29022	0.325989	0.00262138	0.0191997	metacaspase-1 isoform X2
Pgl_GLEAN_10018930	2.27821	3.15095	0.000147231	0.00208781	Leucine-rich repeat-containing N-terminal, type 2
Pgl_GLEAN_10005745	2.27742	0.507917	0.00149879	0.0123874	amino acid permease 6
Pgl_GLEAN_10026253	2.27661	3.74065	1.66897e-09	1.36856e-07	hypothetical protein SORBI_3008G131200
Pgl_GLEAN_10021460	2.27234	5.7937	3.02497e-11	3.77196e-09	Monooxygenase, FAD-binding
Pgl_GLEAN_10031502	2.27191	3.45044	4.43559e-07	1.75042e-05	polyol transporter 5-like
Pgl_GLEAN_10012744	2.26823	1.97522	0.000173161	0.00238164	protein ECERIFERUM 26-like
Pgl_GLEAN_10028100	2.26785	7.14823	0.000168291	0.00232526	Lipoxygenase
Pgl_GLEAN_10023807	2.2667	1.30423	0.00131982	0.0112696	S-norcoclaurine synthase
Pgl_GLEAN_10000798	2.26467	3.12321	2.98649e-07	1.27649e-05	Mannose-binding lectin
Pgl_GLEAN_10017818	2.25761	2.07562	6.35227e-06	0.000167265	---NA---
Pgl_GLEAN_10032286	2.25222	2.6344	9.98938e-07	3.46482e-05	SANT/Myb domain
Pgl_GLEAN_10015716	2.25165	2.9517	5.4968e-05	0.000952189	putative 3-methyladenine-DNA glycosylase
Pgl_GLEAN_10031526	2.24856	2.96754	3.50851e-05	0.000670081	Uncharacterised conserved protein UCP037471
Pgl_GLEAN_10000596	2.24658	0.805825	0.000317748	0.00385138	psbP domain-containing protein 3, chloroplastic
Pgl_GLEAN_10022386	2.24331	1.24782	0.000115487	0.00172863	Seven-in-absentia protein, sina
Pgl_GLEAN_10026486	2.24096	1.09692	0.00242765	0.0180881	---NA---
Pgl_GLEAN_10029587	2.23922	2.05356	4.74981e-06	0.000131015	Germin
Pgl_GLEAN_10017404	2.23772	2.623	0.00036301	0.00425902	Protein kinase, catalytic domain
Pgl_GLEAN_10036806	2.23224	5.32963	0.000192621	0.0025972	Dehydrin
Pgl_GLEAN_10009698	2.22807	0.966341	0.00237999	0.017821	Cytochrome P450
Pgl_GLEAN_10028344	2.2246	2.23784	4.27423e-05	0.000784544	protein BZR1 homolog 3
Pgl_GLEAN_10012582	2.22451	1.3503	0.000271899	0.00341299	glycerol-3-phosphate 2-O-acyltransferase 6
Pgl_GLEAN_10004318	2.22352	3.24012	1.23709e-08	8.25892e-07	protein ECERIFERUM 3-like
Pgl_GLEAN_10019490	2.2172	1.44268	3.2004e-05	0.000624678	putative UDP-rhamnose:rhamnosyltransferase 1
Pgl_GLEAN_10013097	2.21703	6.1411	4.72712e-10	4.45768e-08	Protein of unknown function DUF761, plant
Pgl_GLEAN_10009656	2.21291	1.32281	0.000906893	0.00866642	Multicopper oxidase, type 1
Pgl_GLEAN_10033744	2.20681	1.86325	5.75171e-05	0.000989531	WAT1-related protein
Pgl_GLEAN_10022014	2.20369	1.58653	3.16153e-05	0.000617891	germin-like protein 12-2
Pgl_GLEAN_10013428	2.20007	4.43953	0.000217327	0.00286043	Alcohol dehydrogenase superfamily, zinc-type
Pgl_GLEAN_10013703	2.19818	3.11349	3.66451e-07	1.50654e-05	fasciclin-like arabinogalactan protein 13
Pgl_GLEAN_10036289	2.19805	0.624975	0.00377095	0.0254227	cationic amino acid transporter 5
Pgl_GLEAN_10033690	2.19643	1.98963	7.03591e-06	0.000181157	Thaumatin, pathogenesis-related
Pgl_GLEAN_10028914	2.1944	0.7522	0.000890545	0.00853655	trinucleotide repeat-containing gene 18 protein
Pgl_GLEAN_10020198	2.18442	5.56046	2.30867e-05	0.000477822	Glycoside hydrolase, family 17
Pgl_GLEAN_10000418	2.18069	1.84507	7.08573e-05	0.00116668	---NA---
Pgl_GLEAN_10019811	2.17718	3.01404	7.84947e-06	0.00019838	protein ODORANT1-like
Pgl_GLEAN_10019784	2.17653	2.53531	2.06186e-05	0.000437544	NDR1/HIN1-like protein 1
Pgl_GLEAN_10038126	2.1754	1.8298	1.76823e-05	0.000387777	predicted protein
Pgl_GLEAN_10007487	2.16947	2.05114	0.000353361	0.00417176	Uncharacterised protein family UPF0497, trans-membrane plant
Pgl_GLEAN_10035009	2.16933	1.54879	0.000185179	0.00252392	Helix-loop-helix DNA-binding
Pgl_GLEAN_10026041	2.16601	1.1226	0.00514465	0.0319172	---NA---
Pgl_GLEAN_10022648	2.16398	3.9083	1.56662e-06	5.02919e-05	Peptidase S10, serine carboxypeptidase
Pgl_GLEAN_10015655	2.15979	4.30429	2.62327e-09	2.07225e-07	Cytochrome P450
Pgl_GLEAN_10030228	2.15943	4.05064	9.10645e-06	0.000223775	Epoxide hydrolase-like
Pgl_GLEAN_10027668	2.15402	0.740615	0.000982642	0.00915756	protein SLOW GREEN 1, chloroplastic-like
Pgl_GLEAN_10029426	2.15296	2.24042	0.00827619	0.0447008	glucose and ribitol dehydrogenase homolog
Pgl_GLEAN_10019442	2.15184	1.3111	0.000276509	0.00344872	periaxin-like
Pgl_GLEAN_10034055	2.15056	1.56715	0.00781617	0.0429619	ThiamineS
Pgl_GLEAN_10022000	2.14779	8.45292	4.21865e-13	6.77139e-11	Fatty acid hydroxylase
Pgl_GLEAN_10030730	2.14661	4.45968	2.4048e-05	0.000491612	3-ketoacyl-CoA synthase 10
Pgl_GLEAN_10002382	2.14606	0.698282	0.00104686	0.00956112	O-methyltransferase ZRP4
Pgl_GLEAN_10015239	2.14602	4.22562	1.65212e-10	1.76788e-08	protein PYRICULARIA ORYZAE RESISTANCE 21
Pgl_GLEAN_10011333	2.14483	2.82643	1.16866e-06	3.93587e-05	probable glutathione S-transferase
Pgl_GLEAN_10004447	2.14347	10.547	8.27507e-07	2.95323e-05	Bifunctional inhibitor/plant lipid transfer protein/seed storage helical domain
Pgl_GLEAN_10000459	2.14181	0.78747	0.00119443	0.0104716	---NA---
Pgl_GLEAN_10004406	2.13855	0.943615	0.00136851	0.0116	putative laccase-5
Pgl_GLEAN_10008789	2.13482	1.62434	0.00171102	0.0137581	flavonol 4'-sulfotransferase
Pgl_GLEAN_10005717	2.13335	3.62945	0.000127123	0.00186217	phosphate transporter PHO1-3
Pgl_GLEAN_10021313	2.13286	1.5268	0.00345734	0.0238629	copper transporter 1
Pgl_GLEAN_10007482	2.13071	0.40321	0.00791437	0.0432966	General substrate transporter
Pgl_GLEAN_10019649	2.12701	6.19085	1.0383e-06	3.58486e-05	Alpha carbonic anhydrase
Pgl_GLEAN_10009551	2.12667	1.82843	1.20346e-05	0.000283716	GDSL esterase/lipase EXL1
Pgl_GLEAN_10017739	2.12574	0.359801	0.00386906	0.0259335	chalcone synthase
Pgl_GLEAN_10036405	2.12526	1.15653	0.00143838	0.0120367	Glutathione S-transferase GSTU6
Pgl_GLEAN_10008450	2.12453	2.42256	0.000222816	0.00290065	calcium-dependent protein kinase 9
Pgl_GLEAN_10036952	2.12267	1.53513	0.00831646	0.0447971	Oligopeptide transporter
Pgl_GLEAN_10010711	2.12262	2.8902	1.23046e-07	5.89371e-06	chalcone synthase isoform X1
Pgl_GLEAN_10025548	2.12249	3.0459	3.02137e-06	8.95607e-05	protein STRUBBELIG-RECEPTOR FAMILY 8
Pgl_GLEAN_10002392	2.11472	0.88357	0.00169061	0.0136625	probable glutathione S-transferase GSTU6
Pgl_GLEAN_10001203	2.11127	3.7615	3.87891e-08	2.15165e-06	BTB/POZ-like
Pgl_GLEAN_10032692	2.11078	1.76546	0.000498229	0.00547508	cinnamoyl-CoA reductase 2
Pgl_GLEAN_10026441	2.11	5.66952	7.76804e-09	5.40111e-07	Glycosyl hydrolase family 100
Pgl_GLEAN_10019048	2.10938	1.19561	0.00106231	0.00967295	probable LRR receptor-like serine/threonine-protein kinase At3g47570
Pgl_GLEAN_10030112	2.10905	0.984564	0.00930397	0.048323	Zinc finger, CCCH-type
Pgl_GLEAN_10006934	2.10893	2.45196	0.00141095	0.0118573	probable glutathione S-transferase GSTU6
Pgl_GLEAN_10010791	2.10871	1.60478	0.00031566	0.00383778	probable LRR receptor-like serine/threonine-protein kinase At3g47570
Pgl_GLEAN_10007655	2.10754	0.861714	0.00197349	0.0154601	Male sterility
Pgl_GLEAN_10014405	2.10266	2.89349	1.47418e-07	6.88329e-06	Glutamine synthetase, catalytic domain
Pgl_GLEAN_10012456	2.10151	6.15718	0.000798805	0.00780089	Helix-turn-helix motif
Pgl_GLEAN_10027598	2.10036	2.3142	2.40788e-05	0.000491612	AUGMIN subunit 3 isoform X2
Pgl_GLEAN_10019459	2.09847	1.11959	0.000118536	0.00176378	Disease resistance protein
Pgl_GLEAN_10038389	2.09738	1.54591	0.000487709	0.00538694	Cytochrome P450
Pgl_GLEAN_10031674	2.09514	3.76922	3.79183e-06	0.00010754	dnaJ protein homolog 1
Pgl_GLEAN_10033222	2.09504	0.74607	0.00398561	0.0263981	GH3 auxin-responsive promoter
Pgl_GLEAN_10023996	2.08764	0.970222	0.000184746	0.00252029	protein TONSOKU
Pgl_GLEAN_10028795	2.08658	8.75097	3.51117e-11	4.30704e-09	---NA---
Pgl_GLEAN_10017279	2.08635	0.750839	0.000963157	0.00903177	patatin-like protein 2
Pgl_GLEAN_10006237	2.08608	0.930645	0.00146025	0.0121927	Glutathionyl-hydroquinone reductase YqjG
Pgl_GLEAN_10036047	2.08545	4.14171	0.000976023	0.00911842	UDP-glucuronosyl/UDP-glucosyltransferase
Pgl_GLEAN_10034800	2.08355	6.2024	0.000594427	0.00625212	---NA---
Pgl_GLEAN_10005485	2.08349	5.95951	7.18052e-08	3.6976e-06	predicted protein
Pgl_GLEAN_10028559	2.07854	5.08431	4.27099e-13	6.78323e-11	UDP-glucuronosyl/UDP-glucosyltransferase
Pgl_GLEAN_10023131	2.07646	6.1091	5.91454e-11	7.02666e-09	Heavy metal transport/detoxification superfamily protein
Pgl_GLEAN_10008576	2.07234	1.19942	0.000531116	0.00575268	blue copper protein
Pgl_GLEAN_10009545	2.07056	0.520247	0.00564365	0.0340061	WW domain containing protein
Pgl_GLEAN_10015637	2.0703	1.49462	0.0084261	0.0451146	Protein of unknown function DUF1997
Pgl_GLEAN_10004989	2.0698	2.08388	3.43951e-06	9.90369e-05	Amino acid transporter, transmembrane
Pgl_GLEAN_10035366	2.06878	2.76438	3.21886e-05	0.000625853	Oligopeptide transporter
Pgl_GLEAN_10035881	2.06549	1.01626	0.000296101	0.00365296	Transferase
Pgl_GLEAN_10020995	2.06453	2.36217	0.00453375	0.0289853	Multi antimicrobial extrusion protein
Pgl_GLEAN_10033008	2.06219	3.39684	0.000146716	0.00208441	Plant disease resistance response protein
Pgl_GLEAN_10007766	2.05826	0.468232	0.00672936	0.0384157	GINS complex, subunit Psf3
Pgl_GLEAN_10018781	2.05203	0.538794	0.0041541	0.0271564	Oligopeptide transporter
Pgl_GLEAN_10023114	2.05136	1.03259	0.00068438	0.00693015	Zinc finger, RING-type
Pgl_GLEAN_10035925	2.05091	1.34758	0.000328433	0.00394312	Ribosomal protein L10/acidic P0
Pgl_GLEAN_10012239	2.04958	2.25484	4.65003e-05	0.000836229	protein DETOXIFICATION 33
Pgl_GLEAN_10017362	2.04789	2.56534	0.00389869	0.0260281	UDP-glucuronosyl/UDP-glucosyltransferase
Pgl_GLEAN_10025535	2.04078	3.85198	7.34658e-07	2.69696e-05	Tryptophan synthase beta chain 2
Pgl_GLEAN_10009569	2.03993	5.27167	0.00108248	0.00977352	Ribosomal protein L26/L24P, eukaryotic/archaeal
Pgl_GLEAN_10028815	2.03975	2.24026	0.000194948	0.00261688	cellulose synthase-like protein H1
Pgl_GLEAN_10018581	2.03721	2.72603	0.00672875	0.0384157	Protein phosphatase 2C-like
Pgl_GLEAN_10035455	2.03632	1.80232	0.000207784	0.00276459	NmrA-like
Pgl_GLEAN_10016142	2.03521	2.22256	3.25715e-05	0.000630859	UDP-glucuronosyl/UDP-glucosyltransferase
Pgl_GLEAN_10005222	2.03338	2.23538	1.74081e-05	0.00038232	---NA---
Pgl_GLEAN_10004515	2.02996	2.94101	2.0205e-05	0.0004304	crocetin glucosyltransferase, chloroplastic
Pgl_GLEAN_10021282	2.02957	1.60301	0.00011345	0.00171344	Glycoside hydrolase, family 31
Pgl_GLEAN_10031612	2.02941	3.39391	0.000718124	0.00718505	---NA---
Pgl_GLEAN_10024359	2.02747	4.77378	0.000553429	0.00592208	UDP-glucuronosyl/UDP-glucosyltransferase
Pgl_GLEAN_10029973	2.02664	1.28198	0.000313182	0.00381688	adenine phosphoribosyltransferase 2
Pgl_GLEAN_10027691	2.02658	1.98188	0.000163148	0.00226873	Amino acid transporter, transmembrane
Pgl_GLEAN_10011491	2.0257	2.85975	5.34186e-05	0.000932847	No apical meristem (NAM) protein
Pgl_GLEAN_10006475	2.02498	1.70381	0.00107179	0.00972413	Aldehyde dehydrogenase NAD(P)-dependent
Pgl_GLEAN_10004673	2.02362	0.561307	0.00439924	0.0283687	protein JASON
Pgl_GLEAN_10025161	2.02269	2.45273	5.5651e-06	0.00014994	Bowman-Birk type trypsin inhibitor
Pgl_GLEAN_10025704	2.02191	3.93871	0.000564418	0.00599292	---NA---
Pgl_GLEAN_10023643	2.0214	3.95133	0.000312413	0.00381058	SNF2-related
Pgl_GLEAN_10027332	2.02116	1.74416	0.000542094	0.00582973	hypothetical protein SEVIR_2G442800v2
Pgl_GLEAN_10006020	2.01994	3.68546	1.05951e-05	0.000253743	Heat shock protein Hsp20
Pgl_GLEAN_10032020	2.01858	1.04577	0.000940105	0.00887073	noroxomaritidine synthase
Pgl_GLEAN_10023257	2.01788	1.34812	0.000548938	0.00588655	serine/threonine-protein kinase RIPK
Pgl_GLEAN_10023752	2.01774	7.79119	3.71871e-18	1.36849e-15	Protein of unknown function DUF3054
Pgl_GLEAN_10025245	2.0127	1.19802	0.00159525	0.0130593	O-methyltransferase, family 3
Pgl_GLEAN_10011007	2.01156	4.00543	0.00136492	0.0115826	---NA---
Pgl_GLEAN_10004905	2.00994	2.11258	2.3283e-05	0.000479255	protein trichome birefringence-like 34
Pgl_GLEAN_10032144	2.00927	5.14415	0.000866257	0.0083302	Glycoside hydrolase, family 19, catalytic
Pgl_GLEAN_10007207	2.00642	1.92046	0.00254601	0.0187478	---NA---
Pgl_GLEAN_10013750	2.00635	1.95195	0.00835419	0.0449272	Cytochrome P450
Pgl_GLEAN_10014349	2.00616	4.8171	2.56534e-06	7.78789e-05	Short-chain dehydrogenase/reductase SDR
Pgl_GLEAN_10021091	2.00562	1.77598	0.00644232	0.037259	CCT domain

## Sheet: DEGs SosatC88 vs Souna3-NT_Down
SeqName	logFC	logCPM	PValue	FDR	Description
Pgl_GLEAN_10000198	-14.1495	5.98134	9.72561e-123	1.4674e-118	DEAD-box ATP-dependent RNA helicase 27 isoform X1
Pgl_GLEAN_10014102	-12.1211	3.9642	9.98655e-61	7.53385e-57	NAM-like protein
Pgl_GLEAN_10032030	-11.43	3.28192	9.69795e-44	3.65807e-40	UDP-glucuronosyl/UDP-glucosyltransferase
Pgl_GLEAN_10001522	-11.2062	3.0624	4.29076e-40	1.29478e-36	---NA---
Pgl_GLEAN_10019262	-10.9031	2.76469	8.67648e-35	1.8347e-31	Surface antigen variable number
Pgl_GLEAN_10019658	-10.7047	2.57091	4.03204e-32	5.06962e-29	RNA recognition motif domain
Pgl_GLEAN_10004780	-10.5773	2.44758	1.9792e-30	2.29709e-27	B3 DNA binding domain
Pgl_GLEAN_10036778	-10.3451	2.22461	6.96397e-26	6.18073e-23	cinnamoyl-CoA reductase 2-like
Pgl_GLEAN_10030986	-9.40667	1.32286	9.33682e-18	3.13053e-15	---NA---
Pgl_GLEAN_10035324	-9.38496	1.30718	1.3084e-18	5.19503e-16	protein FAR1-RELATED SEQUENCE 3-like
Pgl_GLEAN_10032180	-8.98292	2.849	9.72798e-35	1.8347e-31	---NA---
Pgl_GLEAN_10011277	-8.95105	0.900234	9.10579e-16	2.14669e-13	Transcription factor RF2b
Pgl_GLEAN_10025238	-8.81173	0.735245	3.71013e-06	0.00010602	ABC transporter, transmembrane domain
Pgl_GLEAN_10007885	-7.67297	1.58432	5.81635e-19	2.65931e-16	---NA---
Pgl_GLEAN_10019725	-6.73523	4.05621	1.30258e-32	1.96534e-29	Glycoside hydrolase, family 17
Pgl_GLEAN_10012788	-6.68071	5.45134	1.56102e-18	6.03913e-16	Disease resistance protein/NB-ARC
Pgl_GLEAN_10035968	-6.22218	2.18375	6.9611e-19	3.06776e-16	Protein of unknown function DUF1677, Oryza sativa
Pgl_GLEAN_10006193	-6.19039	3.50998	1.99164e-17	6.00998e-15	hypothetical protein SEVIR_2G414500v2
Pgl_GLEAN_10008572	-5.44907	2.18608	8.51868e-21	5.35541e-18	NB-ARC
Pgl_GLEAN_10008564	-5.16254	1.40162	9.51407e-13	1.39367e-10	AUX/IAA protein
Pgl_GLEAN_10005173	-5.12288	1.55272	1.55154e-11	2.07164e-09	---NA---
Pgl_GLEAN_10014994	-5.1071	1.26572	3.95015e-11	4.80644e-09	late embryogenesis abundant protein Lea14-A
Pgl_GLEAN_10011423	-4.63998	1.69705	1.63845e-14	3.09012e-12	ABC transporter-like
Pgl_GLEAN_10018402	-4.62569	0.641254	4.41015e-09	3.24587e-07	protein FATTY ACID EXPORT 7
Pgl_GLEAN_10038489	-4.54799	0.811641	7.81655e-10	6.81712e-08	Methyl-CpG DNA binding
Pgl_GLEAN_10022554	-4.38102	0.718346	1.23978e-07	5.91954e-06	phosphate regulatory homolog1
Pgl_GLEAN_10036298	-4.2116	1.15624	1.84489e-09	1.49654e-07	SNF2-related
Pgl_GLEAN_10015564	-4.04646	1.96711	3.00705e-14	5.46632e-12	hypothetical protein C2845_PM04G08070
Pgl_GLEAN_10014749	-3.89251	2.49532	2.30142e-06	7.08649e-05	Thaumatin, pathogenesis-related
Pgl_GLEAN_10021857	-3.57737	1.96701	5.52473e-07	2.0944e-05	Protein kinase, catalytic domain
Pgl_GLEAN_10034068	-3.52425	6.86015	2.3223e-32	3.18535e-29	pathogenesis-related protein PRB1-3-like
Pgl_GLEAN_10004431	-3.51627	2.49529	0.00159233	0.0130429	predicted protein
Pgl_GLEAN_10021796	-3.49799	2.1903	8.1172e-07	2.91938e-05	---NA---
Pgl_GLEAN_10022782	-3.48316	2.4266	4.58618e-07	1.79265e-05	Peptidase S8/S53, subtilisin/kexin/sedolisin
Pgl_GLEAN_10009453	-3.46631	4.04701	1.78529e-19	9.28844e-17	zinc transporter 7
Pgl_GLEAN_10038583	-3.46175	0.358438	5.20059e-05	0.000912401	---NA---
Pgl_GLEAN_10036696	-3.36372	0.807064	4.44335e-07	1.75042e-05	putative serine protease
Pgl_GLEAN_10038680	-3.3606	1.58399	1.51618e-06	4.88806e-05	---NA---
Pgl_GLEAN_10019980	-3.35546	1.69511	5.5084e-08	2.96824e-06	Protein kinase, catalytic domain
Pgl_GLEAN_10013226	-3.32959	3.15225	8.12969e-17	2.19037e-14	---NA---
Pgl_GLEAN_10000980	-3.32891	1.27859	0.00112098	0.0100079	NB-ARC
Pgl_GLEAN_10021441	-3.30419	1.49208	0.000109979	0.00167105	---NA---
Pgl_GLEAN_10001092	-3.26428	1.53258	5.62491e-09	4.04136e-07	---NA---
Pgl_GLEAN_10034074	-3.23595	1.01465	5.23925e-06	0.000142464	---NA---
Pgl_GLEAN_10003941	-3.21891	1.06656	1.74012e-05	0.00038232	---NA---
Pgl_GLEAN_10018387	-3.18039	0.81825	1.00016e-05	0.000241833	---NA---
Pgl_GLEAN_10003587	-3.18002	1.78152	2.95376e-07	1.2697e-05	Disease resistance protein/NB-ARC
Pgl_GLEAN_10026846	-3.14748	0.878658	1.31813e-05	0.000305031	predicted protein
Pgl_GLEAN_10017361	-3.13158	3.36804	8.87338e-15	1.85947e-12	Bicarbonate transporter, eukaryotic
Pgl_GLEAN_10019724	-3.10029	1.38346	2.31465e-05	0.000477957	Protein kinase, catalytic domain
Pgl_GLEAN_10008589	-3.08461	1.40136	0.000692171	0.0069856	Protein kinase, catalytic domain
Pgl_GLEAN_10033208	-3.08184	1.36457	2.07342e-05	0.000438148	Disease resistance protein/NB-ARC
Pgl_GLEAN_10004427	-3.07882	2.09344	2.80642e-09	2.17145e-07	DCD (Development and Cell Death) domain protein
Pgl_GLEAN_10037721	-3.05548	2.85891	0.000114895	0.00172411	Serine-threonine protein kinase plant-type
Pgl_GLEAN_10031501	-3.05546	1.39852	6.37721e-05	0.00106792	Vicilin-like seed storage protein
Pgl_GLEAN_10017624	-3.05114	1.52104	2.49949e-07	1.09949e-05	Cytochrome P450
Pgl_GLEAN_10014433	-3.03367	1.29686	0.000283698	0.0035201	predicted protein
Pgl_GLEAN_10033245	-3.01095	1.6755	4.39116e-09	3.24587e-07	hypothetical protein BAE44_0006197
Pgl_GLEAN_10004141	-2.99489	1.67373	4.16604e-07	1.6673e-05	fertility-related ORF1 protein
Pgl_GLEAN_10024646	-2.97771	0.919722	1.40743e-06	4.57657e-05	protein unc-13 homolog
Pgl_GLEAN_10008239	-2.9736	2.32176	3.16207e-09	2.42179e-07	---NA---
Pgl_GLEAN_10025132	-2.95942	2.01007	0.00734912	0.0411137	disease resistance protein RPM1
Pgl_GLEAN_10012725	-2.93349	2.07289	8.1413e-05	0.00130538	---NA---
Pgl_GLEAN_10013580	-2.90236	2.03816	6.99741e-10	6.24715e-08	---NA---
Pgl_GLEAN_10028776	-2.89937	1.90936	3.23183e-07	1.35449e-05	hypothetical protein SETIT_9G315000v2
Pgl_GLEAN_10010981	-2.88657	2.19815	1.52338e-09	1.25599e-07	indole-3-pyruvate monooxygenase YUCCA2
Pgl_GLEAN_10026247	-2.79143	2.55396	0.000399293	0.00459888	Protein kinase, catalytic domain
Pgl_GLEAN_10036693	-2.77301	1.04948	0.000167749	0.00232201	UDP-glycosyltransferase 74F2
Pgl_GLEAN_10008104	-2.74303	2.31054	3.63069e-06	0.000103947	---NA---
Pgl_GLEAN_10011282	-2.7341	5.50935	1.16526e-17	3.74075e-15	1-aminocyclopropane-1-carboxylate oxidase 1
Pgl_GLEAN_10008374	-2.73003	0.635176	2.77936e-05	0.000554721	---NA---
Pgl_GLEAN_10000309	-2.72894	2.53706	3.89481e-08	2.15256e-06	---NA---
Pgl_GLEAN_10019350	-2.71788	3.10086	6.85159e-10	6.15338e-08	Bromo adjacent homology (BAH) domain
Pgl_GLEAN_10035920	-2.69264	2.68762	7.96646e-07	2.87558e-05	Glycoside hydrolase, family 19, catalytic
Pgl_GLEAN_10017254	-2.67769	5.16109	2.0617e-20	1.19642e-17	putative LOV domain-containing protein
Pgl_GLEAN_10019656	-2.67763	5.01361	7.11635e-19	3.06776e-16	Transcription factor GRAS
Pgl_GLEAN_10010348	-2.6758	1.93364	5.74373e-05	0.000989286	F-box/FBD/LRR-repeat protein At3g26920 isoform X1
Pgl_GLEAN_10026837	-2.64054	1.75229	1.54204e-05	0.00034674	hypothetical protein SEVIR_3G217300v2
Pgl_GLEAN_10025412	-2.62934	3.65716	7.88962e-12	1.08217e-09	Lateral organ boundaries, LOB
Pgl_GLEAN_10027091	-2.62766	3.95563	0.000723409	0.00723313	---NA---
Pgl_GLEAN_10011106	-2.61646	1.59881	6.68659e-07	2.48617e-05	Receptor-like protein 12
Pgl_GLEAN_10018823	-2.60199	4.10363	4.31655e-06	0.000119941	poly [ADP-ribose] polymerase 2 isoform X2
Pgl_GLEAN_10033561	-2.57553	1.37929	1.9487e-05	0.000418832	Glycosyl transferase, family 3
Pgl_GLEAN_10023379	-2.57528	1.63354	9.47248e-06	0.000232014	---NA---
Pgl_GLEAN_10012509	-2.54555	3.7888	2.51682e-13	4.12759e-11	ABC transporter A family member 7
Pgl_GLEAN_10020613	-2.52536	1.21774	0.00102216	0.00939812	chitin elicitor-binding protein
Pgl_GLEAN_10034075	-2.52121	1.38204	0.000249641	0.00319368	---NA---
Pgl_GLEAN_10020498	-2.51078	1.42168	9.26665e-07	3.24397e-05	---NA---
Pgl_GLEAN_10029095	-2.50146	1.12679	0.00186438	0.0147585	Translation initiation factor IF- 2, domain 3
Pgl_GLEAN_10036351	-2.46691	2.09692	3.48719e-05	0.000666852	Domain of unknown function DUF292, eukaryotic
Pgl_GLEAN_10000446	-2.46417	4.31574	5.78732e-13	8.82011e-11	---NA---
Pgl_GLEAN_10027555	-2.45899	2.82797	6.41954e-08	3.36313e-06	Glycoside hydrolase, family 10
Pgl_GLEAN_10013008	-2.45281	1.36377	0.00344925	0.0238396	NB-ARC
Pgl_GLEAN_10027973	-2.43782	0.784616	0.000620832	0.00645563	Domain of unknown function DUF2431
Pgl_GLEAN_10018220	-2.41691	1.67641	0.00035186	0.00416195	---NA---
Pgl_GLEAN_10038608	-2.41253	1.40179	2.35779e-05	0.000484005	Calcium-binding EF-hand
Pgl_GLEAN_10001163	-2.38268	2.54325	3.25944e-08	1.85579e-06	zeamatin-like protein
Pgl_GLEAN_10031802	-2.37702	0.815623	0.000186564	0.00253432	patatin-like protein 2
Pgl_GLEAN_10010992	-2.37156	1.35224	5.96961e-05	0.00101659	UDP-glucuronosyl/UDP-glucosyltransferase
Pgl_GLEAN_10000817	-2.36686	3.67044	2.66548e-10	2.69911e-08	FMP27, GFWDK domain
Pgl_GLEAN_10022613	-2.36364	2.98748	9.07771e-10	7.85986e-08	meiosis-specific protein PAIR3
Pgl_GLEAN_10037104	-2.35953	1.93373	0.000135297	0.00194972	EGF-type aspartate/asparagine hydroxylation site
Pgl_GLEAN_10007253	-2.35375	5.11124	2.02535e-12	2.85746e-10	phosphoglycerate mutase-like protein
Pgl_GLEAN_10024329	-2.35257	1.46354	4.52555e-05	0.000818723	Kinesin, motor domain
Pgl_GLEAN_10016610	-2.33822	1.56336	5.06592e-06	0.000138468	Protein kinase, catalytic domain
Pgl_GLEAN_10026120	-2.32531	4.82297	6.19894e-10	5.70302e-08	BEACH domain
Pgl_GLEAN_10026745	-2.31971	1.38568	0.000122019	0.00179787	Helicase, C-terminal
Pgl_GLEAN_10001925	-2.31939	3.4747	1.42824e-07	6.71317e-06	---NA---
Pgl_GLEAN_10028975	-2.30417	6.0755	5.7129e-20	3.07844e-17	ribonucleoside-diphosphate reductase large subunit
Pgl_GLEAN_10025200	-2.30393	1.22831	0.00291877	0.0210007	Wall-associated receptor kinase galacturonan-binding domain
Pgl_GLEAN_10037069	-2.28248	5.07052	0.00103524	0.00949521	Disease resistance protein/NB-ARC
Pgl_GLEAN_10032421	-2.27593	5.95896	3.7708e-19	1.89646e-16	---NA---
Pgl_GLEAN_10018675	-2.27303	1.35985	8.37638e-05	0.00133356	---NA---
Pgl_GLEAN_10020499	-2.27266	4.45336	3.46167e-09	2.63786e-07	probable indole-3-pyruvate monooxygenase YUCCA10
Pgl_GLEAN_10003748	-2.25659	4.32882	5.3982e-06	0.000145964	Glycoside hydrolase, family 17
Pgl_GLEAN_10028981	-2.2456	1.97252	1.17155e-06	3.93684e-05	Protein kinase, catalytic domain
Pgl_GLEAN_10025938	-2.20867	2.33177	4.01774e-07	1.61223e-05	Leucine-rich repeat-containing N-terminal, type 2
Pgl_GLEAN_10024504	-2.20251	0.827575	0.000271777	0.00341299	receptor-like protein 2
Pgl_GLEAN_10031971	-2.194	1.01091	0.000274873	0.00343917	Aldehyde oxidase/xanthine dehydrogenase, a/b hammerhead
Pgl_GLEAN_10030771	-2.18843	2.47687	1.57301e-07	7.23586e-06	probable flavin-containing monooxygenase 1
Pgl_GLEAN_10027271	-2.18688	4.37709	1.00336e-09	8.41041e-08	two-component response regulator-like PRR1
Pgl_GLEAN_10038537	-2.15638	1.27127	0.000111036	0.00168542	Protein of unknown function DUF605
Pgl_GLEAN_10027539	-2.13901	5.58785	3.56719e-07	1.47504e-05	---NA---
Pgl_GLEAN_10023273	-2.12138	0.744639	0.00308331	0.0218819	Zinc finger, GATA-type
Pgl_GLEAN_10011074	-2.12016	2.91542	2.47028e-05	0.000502313	Pentatricopeptide repeat
Pgl_GLEAN_10025975	-2.1195	2.69487	1.28188e-07	6.10124e-06	DNA annealing helicase and endonuclease ZRANB3 isoform X1
Pgl_GLEAN_10036385	-2.11182	1.03224	0.000203965	0.00272338	Protein kinase, catalytic domain
Pgl_GLEAN_10009443	-2.11068	2.15455	0.00401392	0.0265519	BURP domain
Pgl_GLEAN_10000898	-2.10266	1.24406	0.00252242	0.0186104	Disease resistance protein/NB-ARC
Pgl_GLEAN_10028467	-2.0952	3.00342	3.82973e-08	2.13221e-06	Protein of unknown function DUF3741
Pgl_GLEAN_10014973	-2.09415	1.53164	0.000315413	0.00383778	Protein kinase, catalytic domain
Pgl_GLEAN_10007264	-2.0893	0.959774	0.00856543	0.0456823	myotubularin-related protein 3 isoform X2
Pgl_GLEAN_10031955	-2.08586	3.07137	2.01396e-07	9.07062e-06	putative protease Do-like 14 isoform X2
Pgl_GLEAN_10026260	-2.08333	4.46933	6.21786e-08	3.28902e-06	Disease resistance protein/NB-ARC
Pgl_GLEAN_10032719	-2.07716	1.38358	0.00109712	0.0098492	---NA---
Pgl_GLEAN_10010495	-2.07609	4.6931	0.000619273	0.00644386	---NA---
Pgl_GLEAN_10026872	-2.06953	3.18968	8.74901e-05	0.00137505	Phenolic glucoside malonyltransferase 2
Pgl_GLEAN_10001870	-2.06728	4.10984	9.11635e-10	7.85986e-08	myosin-9-like isoform X2
Pgl_GLEAN_10005757	-2.06541	0.771069	0.00402925	0.0266171	Sucrose-phosphate synthase
Pgl_GLEAN_10009341	-2.05149	2.28176	1.9987e-05	0.00042654	CBL-interacting protein kinase 28
Pgl_GLEAN_10011985	-2.05147	2.1783	0.00166261	0.0134775	disease resistance protein RPM1
Pgl_GLEAN_10037658	-2.04437	0.913892	0.001289	0.011086	No apical meristem (NAM) protein
Pgl_GLEAN_10003668	-2.02715	2.14043	7.01551e-05	0.0011581	Pleckstrin homology domain
Pgl_GLEAN_10022993	-2.01834	1.31613	0.000129561	0.0018896	---NA---
Pgl_GLEAN_10025444	-2.01774	1.80711	3.27349e-05	0.000632793	Protein of unknown function DUF594
Pgl_GLEAN_10037439	-2.01726	2.34215	6.57885e-06	0.000172031	---NA---
Pgl_GLEAN_10019917	-2.016	2.19501	4.29915e-05	0.000787204	ATPase family AAA domain-containing protein FIGL1 isoform X1
Pgl_GLEAN_10017875	-2.01516	4.46667	3.60929e-10	3.46859e-08	DNA topoisomerase, type IIA, subunit A/C-terminal
Pgl_GLEAN_10037907	-2.0018	3.21434	3.57607e-08	2.01096e-06	---NA---

## Sheet: DEGs SosatC88 vs Souna3-MT_Up
SeqName	logFC	logCPM	PValue	FDR	Description
Pgl_GLEAN_10007180	10.7212	2.84717	1.52787e-05	0.00111849	Ornithine/DAP/Arg decarboxylase
Pgl_GLEAN_10028965	9.67848	1.84647	2.52578e-15	5.19778e-12	Homoserine dehydrogenase, catalytic
Pgl_GLEAN_10001988	9.52059	1.69726	2.05304e-13	2.53495e-10	Mannose-binding lectin
Pgl_GLEAN_10015684	8.9991	1.22217	1.16676e-05	0.000907961	---NA---
Pgl_GLEAN_10002663	8.91972	1.11781	1.04262e-09	4.02298e-07	---NA---
Pgl_GLEAN_10003128	8.89225	1.10986	5.42822e-10	2.48755e-07	Aerolysin/haemolysin/leukocidin toxin
Pgl_GLEAN_10032414	8.53801	0.774346	2.87102e-08	6.99661e-06	Cytochrome b561, eukaryote
Pgl_GLEAN_10004431	8.29822	0.571902	1.8577e-06	0.000214099	predicted protein
Pgl_GLEAN_10007179	8.29023	3.32761	0.000620641	0.0169543	Copper amine oxidase
Pgl_GLEAN_10022036	8.22672	0.445266	0.000933524	0.0227797	antimicrobial peptide precursor
Pgl_GLEAN_10024707	8.01367	0.327212	8.64685e-05	0.00408542	---NA---
Pgl_GLEAN_10010220	7.88103	0.204991	0.000111739	0.00497478	Gamma thionin
Pgl_GLEAN_10031334	7.72372	0.0674899	7.56092e-06	0.000663677	Protein of unknown function DUF1677, Oryza sativa
Pgl_GLEAN_10034098	7.65275	2.56995	7.11763e-18	2.61449e-14	Myb-like domain
Pgl_GLEAN_10008332	7.5808	-0.0451934	8.98836e-05	0.00422689	Barwin
Pgl_GLEAN_10002381	7.50096	-0.157526	2.74089e-06	0.000286803	---NA---
Pgl_GLEAN_10028967	7.49996	-0.147952	9.94531e-07	0.000128809	Amino acid-binding ACT
Pgl_GLEAN_10003129	7.48457	-0.176564	8.28204e-06	0.000690953	Aerolysin/haemolysin/leukocidin toxin
Pgl_GLEAN_10021615	7.4793	-0.155374	1.82143e-06	0.000212962	Zinc finger, C2H2
Pgl_GLEAN_10008435	7.28958	-0.292692	0.000484025	0.0145682	---NA---
Pgl_GLEAN_10014358	7.25021	-0.413208	0.00202421	0.0391748	---NA---
Pgl_GLEAN_10004077	7.12285	-0.425831	0.000718433	0.0189182	---NA---
Pgl_GLEAN_10023270	6.99742	3.04678	6.50333e-20	6.0224e-16	Protein of unknown function DUF581
Pgl_GLEAN_10011388	6.92727	-0.617993	2.6613e-05	0.00170554	Expansin/pollen allergen, DPBB domain
Pgl_GLEAN_10028966	6.9132	-0.624248	4.73193e-05	0.00258753	Amino acid-binding ACT
Pgl_GLEAN_10008317	6.90421	-0.627273	3.27818e-05	0.00197127	---NA---
Pgl_GLEAN_10000114	6.82762	3.81541	4.62144e-12	3.56641e-09	glutamate formiminotransferase 1
Pgl_GLEAN_10023804	6.80471	-0.678866	0.00043772	0.0136482	---NA---
Pgl_GLEAN_10023452	6.76985	-0.742219	0.000134497	0.00570025	ethylene-responsive protein
Pgl_GLEAN_10007382	6.76117	-0.718527	0.000524286	0.0152185	---NA---
Pgl_GLEAN_10031819	6.75863	-0.73929	0.000117035	0.00517327	Leucine-rich repeat
Pgl_GLEAN_10009030	6.72507	-0.785525	7.27112e-05	0.00362987	hypothetical protein EJB05_51835
Pgl_GLEAN_10010613	6.66604	3.43053	8.46981e-18	2.61449e-14	---NA---
Pgl_GLEAN_10027541	6.59651	-0.834101	0.00243922	0.0448182	FBD
Pgl_GLEAN_10004421	6.43092	-1.02191	0.000530806	0.0153206	Ubiquitin
Pgl_GLEAN_10009744	6.39857	-0.985747	0.00132275	0.0293995	hypothetical protein C2845_PM08G15650
Pgl_GLEAN_10009306	6.30858	0.541175	1.21183e-05	0.000939089	---NA---
Pgl_GLEAN_10005647	6.21354	0.436316	1.49415e-06	0.00018087	Serine-threonine/tyrosine-protein kinase catalytic domain
Pgl_GLEAN_10019192	6.17351	-1.15432	0.0017382	0.035213	---NA---
Pgl_GLEAN_10010614	6.15565	2.2246	3.40283e-07	5.20858e-05	---NA---
Pgl_GLEAN_10026782	6.15311	0.385094	1.28256e-05	0.000968303	Telomere-binding protein 1
Pgl_GLEAN_10004049	6.08807	0.356148	3.57975e-05	0.00208492	Major intrinsic protein
Pgl_GLEAN_10037673	6.0054	0.173996	0.00125212	0.028281	Auxin efflux carrier
Pgl_GLEAN_10033135	5.87866	1.42908	0.000138938	0.00579966	Spc97/Spc98
Pgl_GLEAN_10034404	5.81228	0.800378	2.36889e-08	5.84991e-06	3beta-hydroxysteroid-dehydrogenase/decarboxylase isoform 2
Pgl_GLEAN_10031884	5.77976	2.06453	6.56544e-10	2.82787e-07	---NA---
Pgl_GLEAN_10028383	5.76732	0.0384551	2.92458e-05	0.00182378	---NA---
Pgl_GLEAN_10019033	5.58638	1.23694	0.000197096	0.00746506	thaumatin-like protein 1b isoform X1
Pgl_GLEAN_10021409	5.52834	0.525521	2.56177e-07	4.31333e-05	---NA---
Pgl_GLEAN_10000798	5.52339	6.72725	4.42816e-17	1.17163e-13	Mannose-binding lectin
Pgl_GLEAN_10000231	5.46742	0.514036	1.51015e-05	0.0011099	Mannose-binding lectin
Pgl_GLEAN_10020996	5.45235	8.46357	1.23241e-05	0.000951062	mugineic-acid 3-dioxygenase-like
Pgl_GLEAN_10019367	5.32392	2.79185	3.63008e-13	4.20205e-10	SNF2-related
Pgl_GLEAN_10002511	5.23785	0.323464	0.00118355	0.0271967	---NA---
Pgl_GLEAN_10034515	5.22619	1.73362	3.35704e-07	5.18131e-05	hAT family dimerisation domain containing protein, expressed
Pgl_GLEAN_10014049	5.14687	2.88403	3.63306e-07	5.47057e-05	Leucine-rich repeat
Pgl_GLEAN_10004226	5.12064	2.71491	1.56098e-05	0.00112933	Oxoglutarate/iron-dependent oxygenase
Pgl_GLEAN_10021937	5.11357	0.624516	2.42875e-07	4.16509e-05	Transcription factor, MADS-box
Pgl_GLEAN_10000801	5.02808	-0.568623	9.8619e-05	0.00456631	Aerolysin/haemolysin/leukocidin toxin
Pgl_GLEAN_10026808	4.97669	1.20027	7.29576e-08	1.48489e-05	Protein of unknown function DUF1677, Oryza sativa
Pgl_GLEAN_10026663	4.94831	2.77357	8.81866e-06	0.000725913	Ankyrin repeat
Pgl_GLEAN_10023805	4.93901	-0.629188	0.000321978	0.0108424	SANT/Myb domain
Pgl_GLEAN_10021906	4.85841	0.802047	1.86666e-06	0.000214099	peroxidase 2
Pgl_GLEAN_10003849	4.84312	1.66224	3.29365e-07	5.16964e-05	hypothetical protein GQ55_6G249000
Pgl_GLEAN_10001786	4.83408	0.757153	0.00185436	0.0369296	---NA---
Pgl_GLEAN_10011468	4.80833	0.341365	3.04646e-05	0.00188078	monosaccharide-sensing protein 2
Pgl_GLEAN_10006049	4.75889	-0.777901	0.00159594	0.0332117	7-deoxyloganetin glucosyltransferase-like
Pgl_GLEAN_10027136	4.73741	0.889115	1.87269e-06	0.000214099	probable protein arginine N-methyltransferase 6.2
Pgl_GLEAN_10000800	4.67976	4.37631	1.41241e-14	2.17994e-11	Mannose-binding lectin
Pgl_GLEAN_10018114	4.67121	2.70896	3.49266e-10	1.70231e-07	hypothetical protein C2845_PM11G11950
Pgl_GLEAN_10005880	4.65946	1.781	4.66366e-06	0.000445235	---NA---
Pgl_GLEAN_10024110	4.65915	8.85392	2.85366e-14	4.06558e-11	Mannose-binding lectin
Pgl_GLEAN_10003264	4.65754	3.74369	4.32611e-08	9.7712e-06	Disease resistance protein/NB-ARC
Pgl_GLEAN_10001490	4.55924	3.67482	2.86435e-05	0.00179833	Vacuolar amino acid transporter 1
Pgl_GLEAN_10001986	4.55572	1.46931	1.08878e-05	0.000862717	Protein EXPORTIN 1A
Pgl_GLEAN_10024770	4.53432	2.95125	8.86244e-08	1.7278e-05	achilleol B synthase isoform X1
Pgl_GLEAN_10001154	4.52211	-0.979658	0.00249496	0.0452608	---NA---
Pgl_GLEAN_10029256	4.51868	0.411894	0.00074296	0.0193941	GH3 auxin-responsive promoter
Pgl_GLEAN_10031519	4.50018	1.94187	0.000697488	0.0185074	aminotransferase ALD1 homolog
Pgl_GLEAN_10000056	4.44562	3.14052	2.70052e-05	0.00172131	predicted protein
Pgl_GLEAN_10017164	4.37731	1.2211	5.22952e-07	7.56687e-05	Transferase
Pgl_GLEAN_10013241	4.36104	3.36846	1.394e-11	9.5623e-09	Metallothionein, family 15, plant
Pgl_GLEAN_10003723	4.34704	0.303503	1.55538e-05	0.00112933	---NA---
Pgl_GLEAN_10037175	4.34319	1.68124	4.73288e-05	0.00258753	Bifunctional inhibitor/plant lipid transfer protein/seed storage helical domain
Pgl_GLEAN_10005298	4.31381	0.492025	5.36407e-05	0.00282238	putrescine hydroxycinnamoyltransferase 3
Pgl_GLEAN_10018402	4.2833	0.446727	0.00214469	0.0409503	protein FATTY ACID EXPORT 7
Pgl_GLEAN_10032535	4.2706	0.430223	0.000309765	0.0105269	glutaredoxin-C15-like
Pgl_GLEAN_10033337	4.2632	2.04578	1.12965e-05	0.000882795	tryptamine hydroxycinnamoyltransferase 2
Pgl_GLEAN_10006991	4.17107	0.520885	3.14039e-05	0.00190076	Small GTPase superfamily
Pgl_GLEAN_10037509	4.14773	2.42874	1.66197e-05	0.0011839	hypothetical protein SEVIR_7G079000v2
Pgl_GLEAN_10036588	4.08593	1.47741	1.38324e-06	0.000171939	triacylglycerol lipase 2
Pgl_GLEAN_10022568	4.02	4.86405	7.68103e-05	0.00375357	seed maturation protein PM41
Pgl_GLEAN_10000534	4.00636	0.640282	0.000280346	0.00972338	hypothetical protein SORBI_3004G346750
Pgl_GLEAN_10002006	3.9938	-0.306866	0.00263689	0.0470499	Thioredoxin
Pgl_GLEAN_10019079	3.95233	1.24296	0.0001355	0.00571661	Disease resistance protein/NB-ARC
Pgl_GLEAN_10011038	3.92403	-0.744433	0.0024114	0.0444836	Allene oxide synthase 2
Pgl_GLEAN_10023765	3.92232	3.33935	8.53731e-05	0.00405773	Leucine--tRNA ligase, cytoplasmic
Pgl_GLEAN_10011710	3.91485	2.65738	7.2666e-06	0.000650168	bark storage protein A
Pgl_GLEAN_10024541	3.87477	-0.0919236	0.000172891	0.0067698	Fatty acid desaturase, type 2
Pgl_GLEAN_10026448	3.85435	-0.43112	0.000603096	0.0166471	---NA---
Pgl_GLEAN_10017584	3.83654	0.299501	0.00045115	0.0138569	Ribosomal protein L36e
Pgl_GLEAN_10021005	3.81678	2.89017	8.02314e-06	0.000681636	CEN-like protein 2
Pgl_GLEAN_10032988	3.81245	3.34252	5.10019e-05	0.00273799	---NA---
Pgl_GLEAN_10014328	3.77342	2.56753	3.90236e-07	5.82868e-05	keratin, type II cytoskeletal 2 epidermal
Pgl_GLEAN_10015091	3.75204	-0.901478	0.00249175	0.0452608	---NA---
Pgl_GLEAN_10023013	3.74818	0.864085	0.00121375	0.0277187	seed biotin-containing protein SBP65
Pgl_GLEAN_10025732	3.74187	0.857362	0.00160944	0.0333429	embryonic protein DC-8
Pgl_GLEAN_10024855	3.70257	2.14422	5.47781e-05	0.00287407	putative mannan synthase 7
Pgl_GLEAN_10028614	3.6933	2.18892	1.43839e-07	2.63766e-05	hypothetical protein SETIT_3G073700v2
Pgl_GLEAN_10023737	3.67594	0.758263	2.21845e-05	0.0014941	serine carboxypeptidase-like 18 isoform X3
Pgl_GLEAN_10020998	3.66428	1.37964	2.2671e-05	0.00152134	Sugar transporter, conserved site
Pgl_GLEAN_10025493	3.65504	0.296761	0.000379421	0.0122213	Epsin domain, N-terminal
Pgl_GLEAN_10013927	3.62186	2.55711	3.47931e-05	0.00205159	expansin-like B1
Pgl_GLEAN_10037047	3.5946	0.129149	0.000226051	0.00822531	AAA-ATPase At3g50940
Pgl_GLEAN_10001417	3.59265	3.78647	1.11074e-08	3.09891e-06	glycerol-3-phosphate dehydrogenase [NAD(+)]
Pgl_GLEAN_10011618	3.58368	3.64667	1.28321e-05	0.000968303	monooxygenase 1
Pgl_GLEAN_10003298	3.57752	0.69409	0.000102192	0.00468492	---NA---
Pgl_GLEAN_10018610	3.56916	0.575513	0.0004474	0.0138105	BED zinc finger
Pgl_GLEAN_10022304	3.55375	0.400514	0.000894081	0.0222272	Like-Sm ribonucleoprotein (LSM) domain
Pgl_GLEAN_10010163	3.53673	5.75693	4.66095e-05	0.00257393	Isocitrate lyase/phosphorylmutase
Pgl_GLEAN_10027225	3.52612	3.0279	5.16122e-06	0.000482783	anthocyanidin 5,3-O-glucosyltransferase-like
Pgl_GLEAN_10002521	3.52327	2.63698	0.00150209	0.0318674	protein LE25
Pgl_GLEAN_10012543	3.5178	2.20936	0.000556968	0.0158946	V-type proton ATPase subunit D
Pgl_GLEAN_10001933	3.5148	2.4062	0.000976389	0.0235465	late embryogenesis abundant protein D-34-like
Pgl_GLEAN_10003130	3.51289	0.924119	6.8786e-05	0.00349037	Aerolysin/haemolysin/leukocidin toxin
Pgl_GLEAN_10033906	3.45511	2.26804	7.18133e-07	9.85226e-05	---NA---
Pgl_GLEAN_10001354	3.41629	2.85468	2.17738e-09	7.68302e-07	Disease resistance protein/NB-ARC
Pgl_GLEAN_10028666	3.4094	0.199235	0.0023068	0.0431122	---NA---
Pgl_GLEAN_10032215	3.40456	-0.488281	0.00266905	0.0474865	---NA---
Pgl_GLEAN_10001461	3.40278	4.81076	1.40354e-12	1.44417e-09	---NA---
Pgl_GLEAN_10025030	3.39829	2.61602	0.00012875	0.00554552	Glycoside hydrolase, family 1
Pgl_GLEAN_10002354	3.36436	1.094	0.00230226	0.0430709	---NA---
Pgl_GLEAN_10022081	3.3634	5.79325	0.00107777	0.0252039	Histone deacetylase superfamily
Pgl_GLEAN_10031586	3.36241	1.90161	0.000115585	0.00513367	DNA-binding WRKY
Pgl_GLEAN_10019889	3.34561	-0.0781822	0.000898942	0.0222883	Protein of unknown function DUF594
Pgl_GLEAN_10020995	3.32445	2.66382	1.56861e-06	0.000187434	Multi antimicrobial extrusion protein
Pgl_GLEAN_10009179	3.27509	4.80403	6.24469e-07	8.82884e-05	predicted protein
Pgl_GLEAN_10009645	3.2738	5.0213	1.75778e-11	1.12261e-08	transketolase, chloroplastic
Pgl_GLEAN_10008722	3.26618	2.62325	3.77751e-06	0.000370176	Tyrosine/DOPA decarboxylase 2
Pgl_GLEAN_10036363	3.22835	2.91811	3.50901e-05	0.00205159	ABC transporter B family member 4
Pgl_GLEAN_10025896	3.19999	4.27821	6.68717e-06	0.000605718	---NA---
Pgl_GLEAN_10030570	3.19655	0.487907	0.000781206	0.0202077	Cytochrome P450
Pgl_GLEAN_10015001	3.19004	7.72859	5.06933e-08	1.09173e-05	putative cell division cycle ATPase
Pgl_GLEAN_10036360	3.18549	6.84198	2.32303e-09	7.68302e-07	ABC transporter B family member 4
Pgl_GLEAN_10009987	3.18381	0.429328	0.00128072	0.0288217	---NA---
Pgl_GLEAN_10017481	3.18374	5.00568	2.79441e-06	0.00029076	Senescence regulator
Pgl_GLEAN_10004442	3.18212	3.24189	0.000487278	0.014627	CBL-interacting protein kinase 15
Pgl_GLEAN_10027870	3.16031	4.58194	1.70532e-05	0.00120092	ABC transporter C family member 8
Pgl_GLEAN_10013228	3.15157	3.71617	0.000376802	0.0121684	---NA---
Pgl_GLEAN_10023980	3.15061	8.67556	0.00281449	0.0491765	Dehydrin DHN1
Pgl_GLEAN_10028904	3.1303	1.68786	0.000201831	0.00758238	DCD (Development and Cell Death) domain protein
Pgl_GLEAN_10036692	3.12478	4.64846	3.20656e-06	0.000326312	putative UDP-glucose:salicylic acid glucosyltransferase
Pgl_GLEAN_10010352	3.12356	2.15615	1.93911e-06	0.000218989	hypothetical protein EJB05_45856, partial
Pgl_GLEAN_10015506	3.12058	1.66372	3.66865e-05	0.00212335	anthranilate O-methyltransferase 2-like
Pgl_GLEAN_10006999	3.11107	0.0586245	0.00201793	0.0390943	UDP-glucuronosyl/UDP-glucosyltransferase
Pgl_GLEAN_10030843	3.10062	0.254679	0.000478378	0.0144835	---NA---
Pgl_GLEAN_10018863	3.08759	1.18103	0.000144301	0.00591934	---NA---
Pgl_GLEAN_10024445	3.08607	4.89348	0.000263235	0.00919882	Glycine rich protein
Pgl_GLEAN_10015407	3.05129	2.36071	1.34227e-06	0.000169117	anthocyanin regulatory R-S protein
Pgl_GLEAN_10017682	3.03231	5.44758	9.73326e-06	0.000787204	soluble inorganic pyrophosphatase
Pgl_GLEAN_10008715	3.02922	3.76145	2.66579e-06	0.000280529	putative dihydroflavonol-4-reductase
Pgl_GLEAN_10010595	3.00829	2.50203	4.45816e-05	0.00250466	tonoplast dicarboxylate transporter-like
Pgl_GLEAN_10022109	3.00679	8.31139	2.31805e-08	5.8017e-06	Helicase, C-terminal
Pgl_GLEAN_10002808	2.99871	1.90547	9.48422e-05	0.00442461	trypsin-like peptidase/ribosome biogenesis regulatory domain protein 1
Pgl_GLEAN_10032854	2.99814	6.54303	7.37269e-05	0.00367069	membrane protein PM19L
Pgl_GLEAN_10010857	2.99524	0.0158094	0.00122872	0.0279526	Protein of unknown function DUF247, plant
Pgl_GLEAN_10024584	2.95338	9.28491	0.0021593	0.0411444	late embryogenesis abundant protein, group 3
Pgl_GLEAN_10007703	2.94653	5.80818	1.97422e-06	0.000220268	ureide permease 1-like isoform X2
Pgl_GLEAN_10006953	2.93143	3.92083	5.5067e-10	2.48755e-07	probable LRR receptor-like serine/threonine-protein kinase At1g56130
Pgl_GLEAN_10001621	2.93016	3.90121	0.000191161	0.0073302	Peptidase M20
Pgl_GLEAN_10027987	2.90964	3.55167	0.000230708	0.00834561	Photosystem I PsaA/PsaB
Pgl_GLEAN_10008828	2.89805	0.392108	0.00275335	0.0485202	3-ketoacyl-CoA synthase 11
Pgl_GLEAN_10009503	2.87267	0.126861	0.00152285	0.0321605	---NA---
Pgl_GLEAN_10024263	2.87258	4.29836	0.000221598	0.00809509	homeobox-leucine zipper protein HOX7
Pgl_GLEAN_10008976	2.85824	0.620504	0.00239407	0.0442079	---NA---
Pgl_GLEAN_10001170	2.84285	2.83566	0.000335903	0.0112095	vacuolar protein sorting-associated protein 62
Pgl_GLEAN_10000355	2.84031	1.89686	7.42157e-05	0.00368512	(E)-beta-farnesene synthase
Pgl_GLEAN_10033439	2.8036	4.68998	6.74729e-06	0.000606634	amino acid transporter AVT1C
Pgl_GLEAN_10006347	2.78106	3.51463	0.000215285	0.00795867	12-oxophytodienoate reductase 1
Pgl_GLEAN_10006706	2.78088	0.00199895	0.00160372	0.0332733	ABC transporter C family member 14-like
Pgl_GLEAN_10021843	2.77423	1.01896	0.000459031	0.0140061	serine/arginine-rich splicing factor SC35-like
Pgl_GLEAN_10016747	2.77216	1.63456	0.000479757	0.0144835	---NA---
Pgl_GLEAN_10014356	2.76553	4.94371	2.31798e-09	7.68302e-07	Bet v I domain
Pgl_GLEAN_10025750	2.76389	3.74205	1.99787e-05	0.00137556	---NA---
Pgl_GLEAN_10019649	2.75683	6.73542	8.69964e-06	0.000719312	Alpha carbonic anhydrase
Pgl_GLEAN_10020994	2.73089	5.08913	7.32241e-06	0.000651669	Multi antimicrobial extrusion protein
Pgl_GLEAN_10017083	2.66734	6.25117	9.47282e-12	7.01784e-09	NUDIX hydrolase domain
Pgl_GLEAN_10022154	2.65178	4.11058	0.000889319	0.0221982	photosystem I P700 apoprotein A1
Pgl_GLEAN_10017760	2.6296	3.66042	0.00148619	0.031617	malate synthase, glyoxysomal
Pgl_GLEAN_10036168	2.6174	0.658346	0.0015907	0.0331399	Alcohol dehydrogenase superfamily, zinc-type
Pgl_GLEAN_10007369	2.60984	3.00843	5.09276e-06	0.000478797	uncharacterized protein C2845_PM13G16830
Pgl_GLEAN_10037028	2.59541	6.15511	1.54643e-05	0.00112761	putative aconitate hydratase, cytoplasmic
Pgl_GLEAN_10021567	2.57737	3.79623	0.000160697	0.00644216	Peptidase S8/S53, subtilisin/kexin/sedolisin
Pgl_GLEAN_10022936	2.55631	7.6741	2.4562e-07	4.17351e-05	---NA---
Pgl_GLEAN_10006772	2.55584	9.95959	7.91407e-05	0.00382706	leaf-specific thionin DB4-like
Pgl_GLEAN_10038366	2.53382	5.15702	3.48606e-05	0.00205159	Alpha/beta hydrolase fold-3
Pgl_GLEAN_10034602	2.52457	1.41866	0.000489522	0.0146423	neural Wiskott-Aldrich syndrome protein-like
Pgl_GLEAN_10011054	2.52006	4.09467	7.88562e-08	1.5875e-05	protein Z
Pgl_GLEAN_10029598	2.51449	1.35194	0.00235846	0.0439006	Peptidase C48, SUMO/Sentrin/Ubl1
Pgl_GLEAN_10025003	2.50803	6.4277	9.25423e-08	1.78539e-05	putative WRKY transcription factor 19
Pgl_GLEAN_10031612	2.50349	2.42817	0.000873191	0.0219238	---NA---
Pgl_GLEAN_10027630	2.48457	5.6658	0.00273534	0.0483409	Glycoside hydrolase, family 18, catalytic domain
Pgl_GLEAN_10010619	2.47973	0.789746	0.00138722	0.0302439	Male sterility
Pgl_GLEAN_10002243	2.46684	2.57203	0.00180133	0.0361919	Excinuclease ABC, C subunit, C-terminal
Pgl_GLEAN_10018766	2.46339	3.6455	2.14647e-07	3.82258e-05	bifunctional epoxide hydrolase 2-like
Pgl_GLEAN_10001553	2.46261	4.1275	0.000861693	0.0217431	putative agglutinin
Pgl_GLEAN_10019227	2.45749	3.53221	0.00123974	0.0280762	Exonuclease
Pgl_GLEAN_10025160	2.44827	6.88257	1.14417e-07	2.14052e-05	Bowman-Birk type trypsin inhibitor
Pgl_GLEAN_10014601	2.43974	5.12889	3.764e-09	1.16188e-06	---NA---
Pgl_GLEAN_10014429	2.42786	2.56903	0.00148314	0.0316123	predicted protein
Pgl_GLEAN_10023016	2.38899	7.33539	6.03341e-05	0.0031301	probable L-ascorbate peroxidase 7, chloroplastic
Pgl_GLEAN_10020375	2.37948	7.70798	5.24638e-08	1.11688e-05	Calcium-transporting ATPase 9 plasma membrane-type
Pgl_GLEAN_10024905	2.37685	4.43081	8.06138e-06	0.000681757	---NA---
Pgl_GLEAN_10021244	2.37419	3.52811	0.000424717	0.0133325	ATP-dependent Clp protease adapter protein CLPS1, chloroplastic-like
Pgl_GLEAN_10001765	2.37209	2.52266	0.0010653	0.0250068	Calponin homology domain
Pgl_GLEAN_10025103	2.34373	6.66565	7.11557e-10	2.92861e-07	Glycoside hydrolase, family 28
Pgl_GLEAN_10003055	2.33467	6.61916	4.66823e-08	1.02929e-05	Alpha/beta hydrolase fold-3
Pgl_GLEAN_10010210	2.31945	7.82608	6.09402e-05	0.0031352	---NA---
Pgl_GLEAN_10016602	2.31832	10.4419	0.00168588	0.0344067	NADP-dependent malic enzyme
Pgl_GLEAN_10015655	2.31378	3.71797	4.4999e-05	0.00251791	Cytochrome P450
Pgl_GLEAN_10022035	2.30945	6.12221	9.34123e-05	0.00436891	protein ROOT HAIR DEFECTIVE 3 homolog 2
Pgl_GLEAN_10021460	2.30514	5.80425	0.000252008	0.00892434	Monooxygenase, FAD-binding
Pgl_GLEAN_10013427	2.30377	5.96842	3.76915e-06	0.000370176	Inosine/uridine-preferring nucleoside hydrolase domain
Pgl_GLEAN_10003362	2.30352	3.09124	0.00025419	0.00898445	AAA-ATPase ASD, mitochondrial-like
Pgl_GLEAN_10016810	2.30249	7.25953	6.46207e-06	0.000589576	uncharacterized LOC100839725
Pgl_GLEAN_10032591	2.28083	5.60876	2.04097e-07	3.66998e-05	Pyruvate kinase
Pgl_GLEAN_10002001	2.26798	6.34609	0.000107897	0.00486218	Protein of unknown function DUF1997
Pgl_GLEAN_10013734	2.23739	3.25155	1.10315e-05	0.000869426	DNA binding protein
Pgl_GLEAN_10023026	2.23051	2.67032	6.21901e-05	0.00319065	No apical meristem (NAM) protein
Pgl_GLEAN_10005403	2.22807	2.87751	3.85614e-05	0.00221686	glutamine synthetase root isozyme 2
Pgl_GLEAN_10024838	2.22785	4.99215	1.28612e-05	0.000968303	glucan endo-1,3-beta-glucosidase 1
Pgl_GLEAN_10005321	2.20993	4.34724	0.000502563	0.0148928	Pyridoxal phosphate-dependent decarboxylase
Pgl_GLEAN_10007596	2.20224	7.29107	0.000306999	0.0104521	Diacylglycerol acyltransferase
Pgl_GLEAN_10006119	2.17859	8.16777	0.000157099	0.00632529	Dihydroorotate dehydrogenase, class 1/ 2
Pgl_GLEAN_10016508	2.16902	2.89895	0.000562916	0.0159963	Cytochrome P450
Pgl_GLEAN_10017132	2.16896	2.58301	0.000394166	0.0125651	Stem cell self-renewal protein Piwi
Pgl_GLEAN_10033582	2.1685	6.11227	2.55594e-06	0.000271778	---NA---
Pgl_GLEAN_10010984	2.16486	9.44038	1.41124e-05	0.00104971	BURP domain
Pgl_GLEAN_10013375	2.16478	2.07884	0.000341209	0.0112555	putative plastid-lipid-associated protein 13 chloroplastic
Pgl_GLEAN_10009484	2.16052	11.7448	0.000880792	0.0220746	beta purothionin
Pgl_GLEAN_10033055	2.15657	9.23753	5.78278e-07	8.23868e-05	Phosphoenolpyruvate carboxylase, active site
Pgl_GLEAN_10027899	2.15224	2.58555	0.000354401	0.0115656	NADP-dependent malic enzyme, chloroplastic
Pgl_GLEAN_10008446	2.14379	8.61458	1.50278e-05	0.00110888	plasma membrane ATPase 1
Pgl_GLEAN_10002186	2.13159	6.19207	4.98893e-05	0.00269387	Ubiquitin-conjugating enzyme, E2
Pgl_GLEAN_10027902	2.12983	8.58533	0.00012415	0.00541602	uncharacterized protein C2845_PM06G05220
Pgl_GLEAN_10028559	2.12637	5.36763	0.000134815	0.00570071	UDP-glucuronosyl/UDP-glucosyltransferase
Pgl_GLEAN_10031100	2.11751	5.17336	2.57504e-05	0.00166756	Cystathionine beta-synthase, core
Pgl_GLEAN_10007267	2.10215	6.44942	3.63548e-08	8.63241e-06	putative leucine-rich repeat transmembrane protein kinase 2
Pgl_GLEAN_10003572	2.10027	3.18706	0.000156664	0.0063215	Oxoglutarate/iron-dependent oxygenase
Pgl_GLEAN_10008920	2.08786	4.93163	2.29067e-05	0.00153161	Dihydrodipicolinate synthetase-like
Pgl_GLEAN_10015104	2.08361	1.10702	0.0027148	0.0481156	Leucine-rich repeat
Pgl_GLEAN_10023874	2.08059	5.23704	0.000279515	0.00972338	Glycoside hydrolase, family 1
Pgl_GLEAN_10014337	2.0788	5.61501	2.18059e-05	0.00147397	---NA---
Pgl_GLEAN_10018217	2.07567	8.22957	0.000237254	0.0085324	Peptidase, cysteine peptidase active site
Pgl_GLEAN_10013158	2.06354	3.90349	0.000217732	0.00800122	---NA---
Pgl_GLEAN_10031051	2.05611	6.52989	1.6089e-05	0.00115498	uncharacterized protein LOC101759919 isoform X2
Pgl_GLEAN_10014357	2.05451	7.33208	7.38894e-06	0.000651669	Bet v I domain
Pgl_GLEAN_10007002	2.04149	2.88266	0.00100137	0.0238463	UDP-glucuronosyl/UDP-glucosyltransferase
Pgl_GLEAN_10008257	2.03234	2.66671	0.001154	0.0266499	hypothetical protein PAHAL_7G283900
Pgl_GLEAN_10037093	2.02812	2.83621	0.000417148	0.0131667	Zinc finger, DHHC-type, palmitoyltransferase
Pgl_GLEAN_10021761	2.02002	2.10527	0.00259232	0.046344	AP2/ERF domain
Pgl_GLEAN_10023873	2.01935	4.64903	0.000740579	0.0193732	Glycoside hydrolase, family 1
Pgl_GLEAN_10009845	2.011	3.41026	0.000601232	0.0166449	berberine bridge enzyme-like 18
Pgl_GLEAN_10036213	2.01091	3.56126	0.000410339	0.0129913	RNA-dependent RNA polymerase, eukaryotic-type
Pgl_GLEAN_10026535	2.00143	6.83421	1.82825e-06	0.000212962	Pyridine nucleotide-disulphide oxidoreductase, dimerisation

## Sheet: DEGs SosatC88 vs Souna3-MT_Down
SeqName	logFC	logCPM	PValue	FDR	Description
Pgl_GLEAN_10016949	-17.4786	9.586	1.09998e-10	6.36649e-08	Mannose-binding lectin
Pgl_GLEAN_10023244	-11.4158	3.53405	1.55891e-16	3.60908e-13	Protein kinase C-like, phorbol ester/diacylglycerol binding
Pgl_GLEAN_10035113	-10.4818	2.61694	1.2268e-19	7.57384e-16	probable LRR receptor-like serine/threonine-protein kinase At3g47570
Pgl_GLEAN_10035347	-10.2798	2.42079	3.9711e-08	9.19359e-06	dirigent protein 1-like
Pgl_GLEAN_10032180	-9.49695	1.663	0.000318256	0.0107481	---NA---
Pgl_GLEAN_10030195	-9.31071	1.48504	3.26721e-10	1.63546e-07	Leucine-rich repeat, typical subtype
Pgl_GLEAN_10005256	-9.28102	3.15328	4.37923e-06	0.000420247	receptor kinase-like protein Xa21
Pgl_GLEAN_10001522	-9.143	1.31901	4.15151e-12	3.34304e-09	---NA---
Pgl_GLEAN_10034113	-9.13918	1.31739	3.26138e-09	1.04145e-06	Disease resistance protein/NB-ARC
Pgl_GLEAN_10008639	-9.13436	1.31856	1.1727e-08	3.19405e-06	Mitochondrial inner membrane translocase subunit Tim17/Tim22/Tim23/peroxisomal protein PMP24
Pgl_GLEAN_10011115	-9.03378	1.21811	1.74656e-11	1.12261e-08	receptor kinase-like protein Xa21
Pgl_GLEAN_10014442	-8.79793	0.994921	8.69633e-10	3.42691e-07	lectin-like receptor kinase 7 isoform X1
Pgl_GLEAN_10010504	-8.70352	0.915416	1.26837e-07	2.34915e-05	Leucine-rich repeat
Pgl_GLEAN_10001142	-8.66244	0.851814	2.34493e-05	0.00155463	---NA---
Pgl_GLEAN_10008286	-8.54411	0.771807	3.81055e-06	0.000371449	Receptor-like serine/threonine-protein kinase SD1-6
Pgl_GLEAN_10004780	-8.40749	0.64578	2.32971e-05	0.0015521	B3 DNA binding domain
Pgl_GLEAN_10005173	-8.29806	0.53675	0.00142038	0.0307323	---NA---
Pgl_GLEAN_10030986	-8.25892	0.49287	7.96313e-09	2.34103e-06	---NA---
Pgl_GLEAN_10017993	-7.9268	0.193642	7.0137e-05	0.0035492	---NA---
Pgl_GLEAN_10019262	-7.89922	2.5461	5.95198e-08	1.24548e-05	Bacterial surface antigen (D15)
Pgl_GLEAN_10010507	-7.80589	0.112163	0.000152162	0.00616674	Disease resistance protein/NB-ARC
Pgl_GLEAN_10030970	-7.67329	-0.0438918	6.56783e-07	9.14607e-05	---NA---
Pgl_GLEAN_10013314	-7.61105	1.58903	8.77215e-13	9.557e-10	B3/B4 tRNA-binding domain
Pgl_GLEAN_10006655	-7.42417	-0.303781	0.00120271	0.0275005	Nuclear transport factor 2 (NTF2) family protein
Pgl_GLEAN_10036173	-7.41011	-0.275164	9.67805e-06	0.000786171	3-ketoacyl-CoA synthase 11
Pgl_GLEAN_10038489	-7.38455	-0.279602	1.96909e-06	0.000220268	Methyl-CpG DNA binding
Pgl_GLEAN_10018463	-7.28414	-0.375279	1.90801e-05	0.00132353	---NA---
Pgl_GLEAN_10030194	-7.26422	-0.386322	6.15397e-06	0.000567054	Protein kinase, catalytic domain
Pgl_GLEAN_10004141	-7.2225	-0.457519	0.000920094	0.0226009	fertility-related ORF1 protein
Pgl_GLEAN_10024745	-7.21767	-0.417884	8.42196e-06	0.000699476	Peptidase C48, SUMO/Sentrin/Ubl1
Pgl_GLEAN_10037813	-7.21262	-0.447635	3.40269e-05	0.00202455	---NA---
Pgl_GLEAN_10022129	-7.19114	-0.439673	6.7044e-06	0.000605718	---NA---
Pgl_GLEAN_10001778	-7.13902	3.16889	0.000134344	0.00570025	laccase-15
Pgl_GLEAN_10037309	-7.13887	-0.494514	7.93001e-06	0.000681636	trihelix transcription factor ASIL1
Pgl_GLEAN_10006987	-7.12183	-0.523666	3.09314e-05	0.00188447	receptor-like protein kinase HSL1
Pgl_GLEAN_10018006	-7.05724	-0.570464	0.00045684	0.0139623	---NA---
Pgl_GLEAN_10002508	-7.02455	-0.56034	0.00102842	0.0242334	LEAF RUST 10 DISEASE-RESISTANCE LOCUS RECEPTOR-LIKE PROTEIN KINASE-like 1.2 isoform X2
Pgl_GLEAN_10011675	-7.01935	-0.608354	0.000492152	0.0146782	---NA---
Pgl_GLEAN_10028544	-6.86873	-0.732594	0.00181917	0.0363853	Thioesterase superfamily
Pgl_GLEAN_10014308	-6.85205	-0.712446	0.000189882	0.00729628	Mitochodrial transcription termination factor-related
Pgl_GLEAN_10035547	-6.81698	-0.7872	0.00221029	0.0417206	---NA---
Pgl_GLEAN_10011114	-6.8062	-0.771792	0.000189132	0.00728257	---NA---
Pgl_GLEAN_10038658	-6.78945	-0.781137	0.000116899	0.00517327	hypothetical protein PAHAL_1G232400
Pgl_GLEAN_10002727	-6.78521	-0.755088	0.00251672	0.0455641	---NA---
Pgl_GLEAN_10031260	-6.76894	3.05595	3.91817e-12	3.29856e-09	receptor like protein 7
Pgl_GLEAN_10003035	-6.751	-0.831137	0.000243908	0.0087041	Disease resistance protein RPP13
Pgl_GLEAN_10036487	-6.74086	-0.775	0.00120117	0.0274993	probable LRR receptor-like serine/threonine-protein kinase At3g47570
Pgl_GLEAN_10022451	-6.70655	-0.821179	0.000141426	0.00587297	---NA---
Pgl_GLEAN_10022645	-6.70359	-0.822091	0.000136288	0.00573679	EGF-type aspartate/asparagine hydroxylation site
Pgl_GLEAN_10002432	-6.62931	-0.941995	0.00173964	0.035213	receptor kinase-like protein Xa21
Pgl_GLEAN_10035968	-6.49631	3.32749	1.45745e-18	6.74837e-15	Protein of unknown function DUF1677, Oryza sativa
Pgl_GLEAN_10036094	-6.45932	-1.05096	0.000574601	0.0162066	Gnk2-homologous domain
Pgl_GLEAN_10031846	-6.44854	-1.07025	0.00101286	0.0240503	DNA damage-repair/toleration protein DRT100
Pgl_GLEAN_10037447	-6.4423	-1.05946	0.000656163	0.0176639	hypothetical protein PAHAL_3G329300
Pgl_GLEAN_10023432	-6.42098	1.2154	2.43179e-06	0.000263387	proline-rich protein 4
Pgl_GLEAN_10031261	-6.40185	-1.06738	0.000525272	0.0152185	L-type lectin-domain containing receptor kinase IV.1
Pgl_GLEAN_10033671	-6.34742	-1.0715	0.00192123	0.0377191	type III polyketide synthase B
Pgl_GLEAN_10018984	-6.25604	-1.19232	0.00237344	0.0440184	Late embryogenesis abundant (LEA) hydroxyproline-rich glycoprotein family
Pgl_GLEAN_10032953	-6.18147	-1.25317	0.00138689	0.0302439	Bulb-type lectin domain
Pgl_GLEAN_10036778	-6.14224	0.231989	1.18281e-06	0.000151082	cinnamoyl-CoA reductase 2-like
Pgl_GLEAN_10034726	-6.10114	1.78979	6.37991e-11	3.81169e-08	xylose isomerase
Pgl_GLEAN_10014102	-6.04886	0.0991499	0.0026967	0.0478406	NAM-like protein
Pgl_GLEAN_10021441	-5.9392	2.35505	3.96681e-14	5.24781e-11	---NA---
Pgl_GLEAN_10006540	-5.88842	0.0191763	1.05818e-05	0.000844762	---NA---
Pgl_GLEAN_10000279	-5.79389	1.73589	4.53877e-08	1.0128e-05	papain-like cysteine proteinase
Pgl_GLEAN_10008764	-5.78938	-0.0106067	0.000402581	0.0127675	chitinase-3-like protein 1
Pgl_GLEAN_10017745	-5.76769	4.01969	5.3566e-15	9.01905e-12	chalcone synthase 1
Pgl_GLEAN_10009413	-5.73286	3.61297	1.90005e-08	4.82065e-06	sesquiterpene cyclase
Pgl_GLEAN_10019977	-5.72771	-0.16052	8.37899e-05	0.0040305	putative F-box/LRR-repeat protein At5g41840 isoform X1
Pgl_GLEAN_10024109	-5.69346	-0.0737848	0.00100129	0.0238463	hypothetical protein SEVIR_8G252242v2
Pgl_GLEAN_10027762	-5.67653	1.59362	3.41244e-09	1.07122e-06	ABC transporter-like
Pgl_GLEAN_10011106	-5.67651	5.42079	1.1604e-27	2.14918e-23	Receptor-like protein 12
Pgl_GLEAN_10021796	-5.6377	2.90158	1.1746e-10	6.59238e-08	---NA---
Pgl_GLEAN_10032124	-5.63064	-0.145176	0.000184811	0.00714589	hypothetical protein EJB05_05671, partial
Pgl_GLEAN_10018313	-5.6016	0.381691	5.59553e-07	8.0337e-05	---NA---
Pgl_GLEAN_10032986	-5.55992	-0.313217	0.000510935	0.0149969	---NA---
Pgl_GLEAN_10037950	-5.52649	1.47099	7.46616e-10	3.0061e-07	---NA---
Pgl_GLEAN_10008572	-5.50318	0.376025	0.00111101	0.0257858	NB-ARC
Pgl_GLEAN_10024000	-5.46819	4.32522	1.30234e-09	4.92258e-07	wall-associated receptor kinase 5
Pgl_GLEAN_10005129	-5.44041	4.33429	1.17232e-11	8.35101e-09	putative laccase-9
Pgl_GLEAN_10022650	-5.39608	2.03084	1.4013e-08	3.76136e-06	anthocyanidin 3-O-glucosyltransferase
Pgl_GLEAN_10000159	-5.37949	0.66028	5.2679e-05	0.00278762	Peptidase, cysteine peptidase active site
Pgl_GLEAN_10013809	-5.25664	0.695592	8.4292e-07	0.000111512	Galactoside 2-alpha-L-fucosyltransferase
Pgl_GLEAN_10028683	-5.2469	0.236342	0.000105767	0.00479494	---NA---
Pgl_GLEAN_10002865	-5.23228	-0.530835	0.000139075	0.00579966	beta-sesquiphellandrene synthase-like
Pgl_GLEAN_10011379	-5.21087	0.551208	2.58886e-05	0.00167067	UDP-glucuronosyl/UDP-glucosyltransferase
Pgl_GLEAN_10017151	-5.17718	2.74611	1.47632e-09	5.4686e-07	L-type lectin-domain containing receptor kinase IX.1-like
Pgl_GLEAN_10003941	-5.15633	2.06226	2.96213e-10	1.52394e-07	---NA---
Pgl_GLEAN_10011545	-5.1327	-0.667766	0.0022322	0.041967	Transcription factor E2F/dimerisation partner (TDP)
Pgl_GLEAN_10017222	-5.12774	-0.608098	0.000607801	0.0166525	predicted protein
Pgl_GLEAN_10022923	-5.12404	-0.687496	0.000691051	0.0184423	predicted protein
Pgl_GLEAN_10000486	-5.06181	-0.0312147	0.00010248	0.00468649	transcription factor UPBEAT1
Pgl_GLEAN_10034031	-5.04671	2.30107	2.79194e-11	1.72365e-08	hypothetical protein GQ55_2G014700
Pgl_GLEAN_10005615	-5.04522	3.22879	1.01941e-08	2.9047e-06	Linoleate 9S-lipoxygenase 2
Pgl_GLEAN_10023042	-4.95416	0.238978	0.00132538	0.0293995	translocon-associated protein beta (TRAPB) family protein
Pgl_GLEAN_10017643	-4.9227	4.34292	2.3314e-07	4.0355e-05	wall-associated receptor kinase 2
Pgl_GLEAN_10031007	-4.91831	-0.195159	0.00014446	0.00591934	---NA---
Pgl_GLEAN_10018587	-4.90523	-0.093014	0.000214847	0.00795834	---NA---
Pgl_GLEAN_10036488	-4.87859	2.15481	0.000591791	0.0165069	cytochrome P450 87A3
Pgl_GLEAN_10014452	-4.85688	0.781368	1.63906e-06	0.000194596	L-type lectin-domain containing receptor kinase IV.1
Pgl_GLEAN_10017642	-4.85342	3.32033	2.0049e-06	0.000221028	wall-associated receptor kinase 2
Pgl_GLEAN_10024374	-4.84984	0.212598	0.00145752	0.0313893	TPA_inf: HN1-like protein isoform 1 [Oryza sativa (japonica cultivar-group)]
Pgl_GLEAN_10034442	-4.84255	0.454507	0.00152553	0.0321804	Argonaute/Dicer protein, PAZ
Pgl_GLEAN_10010159	-4.83211	0.553999	7.7508e-06	0.000673956	GDSL esterase/lipase At4g10955
Pgl_GLEAN_10001237	-4.76764	4.05024	4.86376e-08	1.05979e-05	proline-rich protein 4
Pgl_GLEAN_10036862	-4.75168	-0.244396	0.000192523	0.00735317	Protein of unknown function DUF679
Pgl_GLEAN_10022440	-4.7145	0.960325	2.8304e-05	0.00178306	Lipase, GDSL
Pgl_GLEAN_10020616	-4.70639	-0.286995	0.000748694	0.0194755	---NA---
Pgl_GLEAN_10027945	-4.70012	0.741781	6.67752e-05	0.00340695	AAA+ ATPase domain
Pgl_GLEAN_10025199	-4.69222	1.59815	2.76141e-09	8.97266e-07	Protein kinase, catalytic domain
Pgl_GLEAN_10014591	-4.64117	0.687553	0.000169339	0.00664475	putative glutathione S-transferase
Pgl_GLEAN_10026325	-4.64007	2.21453	5.18233e-07	7.56687e-05	wiskott-Aldrich syndrome protein homolog
Pgl_GLEAN_10037010	-4.58911	1.97834	7.5985e-07	0.000102724	hypothetical protein SETIT_2G328400v2
Pgl_GLEAN_10035501	-4.55726	1.73642	1.88799e-08	4.82065e-06	---NA---
Pgl_GLEAN_10032919	-4.53192	-0.369387	0.000341536	0.0112555	Male sterility
Pgl_GLEAN_10032468	-4.51825	0.407343	0.000131623	0.00565614	laccase-8
Pgl_GLEAN_10003291	-4.49727	1.0186	3.50085e-05	0.00205159	---NA---
Pgl_GLEAN_10024187	-4.44605	-0.617262	0.000402339	0.0127675	leucine-rich repeat receptor-like protein kinase TDR
Pgl_GLEAN_10018113	-4.39897	-0.472013	0.00116917	0.0269332	Cytochrome P450 89A2
Pgl_GLEAN_10012354	-4.39384	3.67345	1.43358e-08	3.79305e-06	putative agglutinin
Pgl_GLEAN_10005071	-4.38136	0.685979	7.83034e-05	0.00380645	actin-depolymerizing factor 2
Pgl_GLEAN_10036033	-4.36415	4.57087	2.75878e-07	4.48206e-05	wall-associated receptor kinase 5
Pgl_GLEAN_10009831	-4.36178	-0.0666209	0.000195208	0.00740869	Tetratricopeptide repeat-containing domain
Pgl_GLEAN_10024480	-4.36134	5.10807	0.000575571	0.0162066	SAM dependent carboxyl methyltransferase
Pgl_GLEAN_10027277	-4.35739	-0.113762	0.000826569	0.0211741	GDSL esterase/lipase LTL1
Pgl_GLEAN_10004471	-4.35457	0.0449219	8.99193e-05	0.00422689	putative serine/threonine-protein kinase-like protein CCR3
Pgl_GLEAN_10019980	-4.3526	2.08494	2.40017e-10	1.30746e-07	Protein kinase, catalytic domain
Pgl_GLEAN_10038581	-4.33182	-0.206197	0.000512565	0.0149972	transposon protein, putative, CACTA, En/Spm sub-class
Pgl_GLEAN_10031352	-4.3304	-0.606997	0.00180241	0.0361919	transcription factor MYB36
Pgl_GLEAN_10009760	-4.33006	0.169958	0.00273286	0.0483409	probable LRR receptor-like serine/threonine-protein kinase At1g07650 isoform X1
Pgl_GLEAN_10014389	-4.27907	0.756407	0.00127141	0.0286469	glucan endo-1,3-beta-glucosidase 3
Pgl_GLEAN_10031207	-4.24551	0.651526	3.37789e-06	0.000338172	premnaspirodiene oxygenase
Pgl_GLEAN_10005840	-4.22838	1.72773	2.32093e-07	4.0355e-05	Glutamate receptor 2.8
Pgl_GLEAN_10019624	-4.22807	-0.718825	0.00279657	0.0490485	carboxyl-terminal proteinase
Pgl_GLEAN_10025481	-4.22731	1.36832	0.000695955	0.0185074	probable histone H2AXb
Pgl_GLEAN_10009924	-4.21684	-0.626223	0.000898945	0.0222883	protein DETOXIFICATION 21
Pgl_GLEAN_10003817	-4.21655	1.30106	7.66802e-06	0.000669903	PH domain leucine-rich repeat-containing protein phosphatase 1
Pgl_GLEAN_10029153	-4.21469	-0.1919	0.00130194	0.0291224	3-ketoacyl-CoA synthase 17-like
Pgl_GLEAN_10027259	-4.20535	2.27615	1.36952e-06	0.000171385	enzyme of the cupin superfamily
Pgl_GLEAN_10008603	-4.18151	0.0612655	5.65064e-05	0.00295637	hypothetical protein SETIT_7G033400v2
Pgl_GLEAN_10024503	-4.18115	2.65789	9.73631e-09	2.8176e-06	hypothetical protein GQ55_8G233500
Pgl_GLEAN_10001238	-4.17813	0.386578	0.00179058	0.036047	CRAL-TRIO domain
Pgl_GLEAN_10037526	-4.15427	-0.743008	0.00162188	0.0334508	putative 4-hydroxy-4-methyl-2-oxoglutarate aldolase 2
Pgl_GLEAN_10023617	-4.14569	2.91113	8.74723e-08	1.72348e-05	probable WRKY transcription factor 53
Pgl_GLEAN_10027698	-4.13906	0.555302	7.4973e-05	0.0037097	nucleotide-sugar uncharacterized transporter 2
Pgl_GLEAN_10036039	-4.12143	-0.374244	0.000927616	0.0227254	somatic embryogenesis receptor kinase 5-like
Pgl_GLEAN_10037223	-4.11187	1.69806	6.35298e-06	0.000582493	UDP-glycosyltransferase 87A2
Pgl_GLEAN_10017594	-4.11013	0.289885	0.000155842	0.00630208	benzyl alcohol O-benzoyltransferase-like
Pgl_GLEAN_10010878	-4.10989	2.58216	6.97686e-08	1.43576e-05	UDP-glycosyltransferase 86A1
Pgl_GLEAN_10006623	-4.06701	1.36672	9.35014e-06	0.000762881	probable LRR receptor-like serine/threonine-protein kinase IRK
Pgl_GLEAN_10037016	-4.05746	-0.103538	0.000392844	0.0125446	(+)-germacrene D synthase
Pgl_GLEAN_10004155	-4.0563	-0.354368	0.000829348	0.0212083	NADPH-dependent aldehyde reductase-like protein, chloroplastic
Pgl_GLEAN_10027475	-4.03903	0.307625	0.000932099	0.0227749	histone H4
Pgl_GLEAN_10016112	-4.01182	5.55707	2.88909e-12	2.54804e-09	senescence-specific cysteine protease SAG39-like
Pgl_GLEAN_10032030	-3.99986	1.76748	0.000186333	0.00718972	UDP-glucuronosyl/UDP-glucosyltransferase
Pgl_GLEAN_10011023	-3.97941	1.41958	2.275e-07	4.01288e-05	ethylene-responsive transcription factor RAP2-13-like
Pgl_GLEAN_10027872	-3.97758	1.64152	1.32768e-06	0.000168425	---NA---
Pgl_GLEAN_10037057	-3.96574	0.628612	0.000197991	0.00746842	putative cytochrome P450 superfamily protein
Pgl_GLEAN_10034844	-3.96316	-0.462603	0.000845586	0.0214535	SRA-YDG
Pgl_GLEAN_10005130	-3.91365	0.296346	0.000234968	0.00846661	putative laccase-9
Pgl_GLEAN_10021857	-3.8966	1.21812	1.46409e-06	0.000179579	Protein kinase, catalytic domain
Pgl_GLEAN_10029936	-3.89205	3.51479	2.95254e-07	4.75512e-05	hypothetical protein C2845_PM17G11730
Pgl_GLEAN_10017965	-3.87924	4.86942	2.22016e-12	2.05598e-09	OSJNBa0016N04.16-like protein
Pgl_GLEAN_10024179	-3.87824	2.93886	2.50072e-05	0.00162512	MFS18 protein precursor
Pgl_GLEAN_10008247	-3.87533	2.35734	4.54828e-05	0.00253731	Ribosomal protein S1, RNA-binding domain
Pgl_GLEAN_10032921	-3.8684	0.998172	0.000354692	0.0115656	cysteine-rich receptor-like protein kinase 10
Pgl_GLEAN_10008104	-3.8536	1.19073	0.000206781	0.00772135	---NA---
Pgl_GLEAN_10027022	-3.81639	-0.327733	0.000421233	0.0132681	probable glutathione S-transferase
Pgl_GLEAN_10002872	-3.79506	-0.238496	0.000941785	0.0228608	Gibberellin 2-beta-dioxygenase 8
Pgl_GLEAN_10026310	-3.76637	4.34305	4.70163e-15	8.70788e-12	heavy metal-associated isoprenylated plant protein 47-like
Pgl_GLEAN_10013312	-3.72398	-0.601476	0.00158629	0.0330852	uncharacterized protein LOC109780569
Pgl_GLEAN_10007425	-3.68917	1.53777	7.20206e-05	0.00361099	protein ENHANCED DISEASE RESISTANCE 4
Pgl_GLEAN_10030307	-3.67849	0.570941	0.000110593	0.00493565	GDSL esterase/lipase At3g48460
Pgl_GLEAN_10015996	-3.6705	-0.180362	0.00048015	0.0144835	peroxidase 1
Pgl_GLEAN_10024575	-3.66954	-0.0441663	0.00164663	0.0338107	---NA---
Pgl_GLEAN_10025700	-3.66682	6.47513	2.5619e-10	1.35568e-07	putative leucine-rich repeat receptor-like protein kinase At2g19210
Pgl_GLEAN_10012185	-3.66113	0.307912	0.000318596	0.0107481	---NA---
Pgl_GLEAN_10003746	-3.65369	1.66022	6.64038e-07	9.1781e-05	amino-acid permease BAT1 homolog
Pgl_GLEAN_10012788	-3.65361	5.31101	0.0027878	0.0489453	Disease resistance protein/NB-ARC
Pgl_GLEAN_10030923	-3.63228	2.91425	9.95281e-08	1.90037e-05	lecithin-cholesterol acyltransferase-like 1
Pgl_GLEAN_10037374	-3.59485	3.49089	3.3948e-05	0.00202455	GDSL esterase/lipase At5g45670
Pgl_GLEAN_10034349	-3.59419	1.39912	0.000106097	0.00479494	uncharacterized protein LOC105913617
Pgl_GLEAN_10016115	-3.58328	2.76507	0.00119741	0.0274472	Transcription factor, MADS-box
Pgl_GLEAN_10022370	-3.56069	0.801397	7.99545e-06	0.000681636	Protein kinase, catalytic domain
Pgl_GLEAN_10004123	-3.55771	0.999461	2.99615e-05	0.00186214	E3 ubiquitin-protein ligase WAV3-like
Pgl_GLEAN_10006193	-3.55079	1.01873	0.00242937	0.0446816	hypothetical protein SEVIR_2G414500v2
Pgl_GLEAN_10024284	-3.54416	0.469079	0.000106146	0.00479494	formin-like protein 9
Pgl_GLEAN_10017539	-3.54084	2.0857	3.33679e-07	5.18131e-05	hypothetical protein SETIT_3G148400v2
Pgl_GLEAN_10015197	-3.50633	-0.577833	0.00132287	0.0293995	---NA---
Pgl_GLEAN_10007143	-3.49896	-0.264492	0.00150561	0.0319054	protein YLS3
Pgl_GLEAN_10025144	-3.49871	4.2037	3.33155e-06	0.000337179	predicted protein
Pgl_GLEAN_10013226	-3.47343	3.14845	5.02449e-05	0.00270519	---NA---
Pgl_GLEAN_10036228	-3.4696	1.12903	1.86025e-05	0.00129525	---NA---
Pgl_GLEAN_10018220	-3.46893	2.35839	2.40789e-05	0.00157585	---NA---
Pgl_GLEAN_10003402	-3.46176	3.69953	1.60939e-08	4.19824e-06	LRR binding protein
Pgl_GLEAN_10019658	-3.4598	1.9203	4.46271e-05	0.00250466	RNA recognition motif domain
Pgl_GLEAN_10009340	-3.45972	0.416391	0.00221937	0.0418158	DNA replication licensing factor MCM3 homolog 2
Pgl_GLEAN_10032211	-3.45414	-0.352951	0.000890543	0.0221989	B3 domain-containing protein Os06g0194400
Pgl_GLEAN_10009338	-3.44162	2.78113	0.000158659	0.00637424	Protein of unknown function DUF827, plant
Pgl_GLEAN_10013879	-3.4287	-0.334679	0.00199316	0.0387747	cationic amino acid transporter 5
Pgl_GLEAN_10034777	-3.42688	0.636575	0.000540361	0.0155404	sodium/calcium exchanger NCL1
Pgl_GLEAN_10033930	-3.42026	0.652273	5.17915e-05	0.00277234	---NA---
Pgl_GLEAN_10001925	-3.41541	2.76121	5.45159e-06	0.000507381	---NA---
Pgl_GLEAN_10028479	-3.41095	3.26018	5.34491e-05	0.00282032	histone H2A
Pgl_GLEAN_10019965	-3.40828	2.31443	8.15342e-07	0.000109427	serine/threonine-protein kinase-like protein At1g28390
Pgl_GLEAN_10037202	-3.39639	0.798745	0.000229582	0.00832111	Cytochrome P450 98A1
Pgl_GLEAN_10017608	-3.39496	1.68172	0.000606786	0.0166525	DNA methyl transferase2
Pgl_GLEAN_10006634	-3.38408	2.04605	7.31767e-07	9.96548e-05	putative wall-associated receptor kinase-like 16 isoform X1
Pgl_GLEAN_10035117	-3.38154	3.47721	1.28178e-05	0.000968303	expansin-B3
Pgl_GLEAN_10002233	-3.38126	3.36998	6.44984e-10	2.82787e-07	Protein DOWNY MILDEW RESISTANCE 6
Pgl_GLEAN_10001607	-3.37652	2.1423	0.000476946	0.0144812	stachyose synthase
Pgl_GLEAN_10023379	-3.35902	1.37832	0.000193348	0.00735317	---NA---
Pgl_GLEAN_10020243	-3.35264	3.54773	2.12095e-05	0.00143973	Wall-associated receptor kinase 5
Pgl_GLEAN_10019804	-3.35223	2.88716	0.000746515	0.0194462	histone H2A
Pgl_GLEAN_10014960	-3.34654	0.14497	0.000450515	0.0138569	UDP-glycosyltransferase 88A1-like
Pgl_GLEAN_10029808	-3.33833	2.10012	1.48799e-06	0.00018087	AAA-ATPase At3g28580
Pgl_GLEAN_10032139	-3.32981	4.845	1.12103e-08	3.09891e-06	NAC domain-containing protein 22-like
Pgl_GLEAN_10028776	-3.32802	4.3698	4.22992e-08	9.67188e-06	hypothetical protein SETIT_9G315000v2
Pgl_GLEAN_10021549	-3.32109	0.430574	0.00100164	0.0238463	Protein O-linked-mannose beta-1,4-N-acetylglucosaminyltransferase 2
Pgl_GLEAN_10037006	-3.31936	1.54032	8.40005e-05	0.0040305	L-ascorbate oxidase homolog
Pgl_GLEAN_10038669	-3.31407	0.237668	0.00217307	0.0413463	---NA---
Pgl_GLEAN_10030961	-3.31121	2.53673	0.00011878	0.0052379	indolin-2-one monooxygenase
Pgl_GLEAN_10009693	-3.29794	3.32777	8.62587e-07	0.000113305	beta-sesquiphellandrene synthase-like
Pgl_GLEAN_10030890	-3.28906	1.29858	0.000809616	0.0208552	F-box domain, cyclin-like
Pgl_GLEAN_10037705	-3.28765	2.57544	7.36557e-06	0.000651669	Mitochondrial carrier protein
Pgl_GLEAN_10006926	-3.28058	1.11331	2.43419e-05	0.00158745	disease resistance protein RPP13-like
Pgl_GLEAN_10035890	-3.27545	3.60911	2.56796e-06	0.000271778	flowering locus T3 B1
Pgl_GLEAN_10004195	-3.27535	3.04327	2.6266e-07	4.3435e-05	Leucine-rich repeat
Pgl_GLEAN_10000289	-3.27228	2.93128	2.09615e-05	0.00143258	predicted protein
Pgl_GLEAN_10023623	-3.26158	8.82143	2.62255e-05	0.00168654	Myosin heavy chain-like
Pgl_GLEAN_10032173	-3.25471	5.64053	5.11888e-07	7.56687e-05	Putative leucine-rich repeat receptor-like protein kinase family protein
Pgl_GLEAN_10020546	-3.25288	-0.0140732	0.00106801	0.0250388	aspartate--tRNA ligase 2, cytoplasmic
Pgl_GLEAN_10035647	-3.23594	5.37196	2.2837e-09	7.68302e-07	putative wall-associated receptor kinase-like 16
Pgl_GLEAN_10018852	-3.23038	0.944706	0.000705761	0.0186734	Anticodon-binding
Pgl_GLEAN_10030403	-3.22021	1.46086	6.49532e-05	0.0033232	argininosuccinate lyase, chloroplastic-like isoform X2
Pgl_GLEAN_10002657	-3.21454	3.3475	1.27699e-05	0.000968303	mannose/glucose-specific lectin-like
Pgl_GLEAN_10014434	-3.21113	0.50273	0.00016859	0.00662942	L-type lectin-domain containing receptor kinase IX.1
Pgl_GLEAN_10017236	-3.2022	-0.26118	0.00223419	0.041967	---NA---
Pgl_GLEAN_10020080	-3.20073	1.52321	0.000624581	0.0170116	predicted protein
Pgl_GLEAN_10009073	-3.19606	1.04135	0.00233886	0.0435794	histone H4
Pgl_GLEAN_10006396	-3.19014	3.43902	6.92206e-10	2.91371e-07	Major facilitator superfamily protein
Pgl_GLEAN_10019767	-3.1751	0.430195	0.00232603	0.0433841	high mobility group B protein 7
Pgl_GLEAN_10020981	-3.16686	4.02501	3.06799e-07	4.8566e-05	alpha carbonic anhydrase 8-like
Pgl_GLEAN_10010942	-3.16571	4.51394	1.51288e-12	1.47474e-09	Nodulin-like
Pgl_GLEAN_10021802	-3.14053	1.86433	7.05063e-05	0.00355817	Amino acid transporter, transmembrane
Pgl_GLEAN_10015144	-3.12429	2.59049	3.07837e-05	0.00188324	L-type lectin-domain containing receptor kinase IX.1
Pgl_GLEAN_10027973	-3.12208	1.23047	0.00091531	0.0225432	Domain of unknown function DUF2431
Pgl_GLEAN_10019061	-3.12205	2.87886	7.58221e-05	0.00373485	probable LRR receptor-like serine/threonine-protein kinase At3g47570
Pgl_GLEAN_10026005	-3.12018	2.41909	1.43304e-06	0.000176943	momilactone A synthase-like
Pgl_GLEAN_10034582	-3.11355	3.62324	3.02387e-06	0.000311139	putative disease resistance protein RGA3
Pgl_GLEAN_10012700	-3.11124	4.90362	4.18786e-10	1.9888e-07	Heavy metal-associated domain, HMA
Pgl_GLEAN_10009895	-3.10592	0.699328	0.00217686	0.0413463	Gnk2-homologous domain
Pgl_GLEAN_10036244	-3.09379	-0.216692	0.000810955	0.0208607	Protein kinase, catalytic domain
Pgl_GLEAN_10035432	-3.08807	1.38163	0.0022477	0.0421779	probable beta-D-xylosidase 7
Pgl_GLEAN_10016670	-3.08383	0.748803	0.000632242	0.0171697	FAD linked oxidase, N-terminal
Pgl_GLEAN_10014508	-3.08122	3.68995	0.000350768	0.0114984	---NA---
Pgl_GLEAN_10009346	-3.07442	1.77917	1.31677e-05	0.000983381	probable purine permease 11
Pgl_GLEAN_10021863	-3.0684	2.47686	0.00057975	0.016269	3-ketoacyl-CoA synthase 12
Pgl_GLEAN_10029095	-3.06069	1.50168	0.00281323	0.0491765	Translation initiation factor IF- 2, domain 3
Pgl_GLEAN_10024553	-3.05426	3.53707	0.00199516	0.0387747	proline-rich protein 4
Pgl_GLEAN_10012747	-3.05028	2.65093	1.85796e-07	3.37366e-05	vacuolar-sorting receptor 7
Pgl_GLEAN_10035204	-3.04425	0.945869	0.000479137	0.0144835	Serine carboxypeptidase 2
Pgl_GLEAN_10003780	-3.04387	1.20275	0.000448313	0.0138156	protein GRAVITROPIC IN THE LIGHT 1
Pgl_GLEAN_10017805	-3.03245	0.332179	0.00135476	0.0298166	Peptidase C48, SUMO/Sentrin/Ubl1
Pgl_GLEAN_10010453	-3.02935	2.09135	0.000696637	0.0185074	histone H2B.1
Pgl_GLEAN_10025200	-3.02833	1.5334	0.000914901	0.0225432	Wall-associated receptor kinase galacturonan-binding domain
Pgl_GLEAN_10006969	-3.02096	0.333378	0.00100158	0.0238463	Ent-pimara-8(14),15-diene synthase
Pgl_GLEAN_10019365	-3.01999	5.01299	1.43786e-05	0.00106522	D-galactoside/L-rhamnose binding SUEL lectin domain
Pgl_GLEAN_10015595	-3.00822	0.502322	0.00125802	0.0283797	Heat shock protein DnaJ, N-terminal
Pgl_GLEAN_10007654	-3.00759	2.48415	0.00146853	0.03148	fatty acyl-CoA reductase 1
Pgl_GLEAN_10001216	-3.00739	3.75527	2.92811e-08	7.04307e-06	Sugar/inositol transporter
Pgl_GLEAN_10016550	-3.00556	0.653207	0.00244968	0.0449112	Protein kinase, catalytic domain
Pgl_GLEAN_10035124	-2.97393	4.64832	0.000362199	0.0117896	beta-expansin 1a precursor
Pgl_GLEAN_10000482	-2.96163	1.7587	0.000207656	0.00773841	cysteine-rich receptor-like protein kinase 10
Pgl_GLEAN_10032956	-2.95261	1.70664	0.000603731	0.0166471	G-type lectin S-receptor-like serine/threonine-protein kinase At2g19130
Pgl_GLEAN_10004827	-2.94677	3.65373	5.9491e-09	1.80628e-06	Potentiating neddylation domain
Pgl_GLEAN_10028981	-2.94514	2.63336	4.83513e-06	0.000459239	Protein kinase, catalytic domain
Pgl_GLEAN_10037805	-2.93382	0.607284	0.000343556	0.011302	---NA---
Pgl_GLEAN_10011901	-2.92969	0.791853	0.000999202	0.0238463	probable inactive purple acid phosphatase 1
Pgl_GLEAN_10019669	-2.92003	5.30487	3.68989e-08	8.65069e-06	polyol transporter 5
Pgl_GLEAN_10036241	-2.90764	1.94614	0.000243298	0.00870025	---NA---
Pgl_GLEAN_10012582	-2.90336	3.68255	7.81648e-05	0.00380645	glycerol-3-phosphate 2-O-acyltransferase 6
Pgl_GLEAN_10030635	-2.89925	0.00820646	0.00167832	0.0343472	Helix-loop-helix DNA-binding
Pgl_GLEAN_10016746	-2.89593	1.02574	0.000284422	0.00984633	probable inactive receptor kinase RLK902
Pgl_GLEAN_10004124	-2.89341	1.43773	0.000719098	0.0189182	predicted protein
Pgl_GLEAN_10022799	-2.88704	3.522	2.40615e-05	0.00157585	BLE2 protein
Pgl_GLEAN_10004476	-2.87675	1.62674	3.07392e-05	0.00188324	L-type lectin-domain containing receptor kinase IV.1
Pgl_GLEAN_10019680	-2.87422	0.347298	0.00104081	0.024494	BES1/BZR1 protein
Pgl_GLEAN_10037644	-2.86769	1.33415	0.00253032	0.0456764	glutathione S-transferase F11
Pgl_GLEAN_10036584	-2.86608	0.212762	0.00123003	0.0279526	exocyst complex component EXO70B1
Pgl_GLEAN_10023193	-2.86064	4.03941	8.12252e-08	1.6176e-05	SANT/Myb domain
Pgl_GLEAN_10002234	-2.84836	2.4806	3.04903e-06	0.000311995	oxidoreductase, 2OG-Fe oxygenase family protein, expressed
Pgl_GLEAN_10017708	-2.84314	-0.091092	0.0017436	0.0352205	---NA---
Pgl_GLEAN_10029405	-2.84243	1.69434	0.00014191	0.0058799	Thioesterase superfamily
Pgl_GLEAN_10016564	-2.84195	1.71905	0.00032586	0.0109533	---NA---
Pgl_GLEAN_10014110	-2.82948	3.05939	8.53261e-05	0.00405773	Protein kinase, catalytic domain
Pgl_GLEAN_10014290	-2.81774	1.16828	0.000339893	0.0112555	calmodulin-like protein 5
Pgl_GLEAN_10018103	-2.81607	2.32897	9.9672e-05	0.00460355	wall-associated receptor kinase 3
Pgl_GLEAN_10025483	-2.80835	2.15112	0.000216115	0.00797344	PAK-box/P21-Rho-binding
Pgl_GLEAN_10003844	-2.80347	5.69953	3.61394e-07	5.47057e-05	36.4 kDa proline-rich protein
Pgl_GLEAN_10028178	-2.8003	3.36837	1.53065e-06	0.000184086	UDP-glycosyltransferase 85A7-like
Pgl_GLEAN_10017939	-2.79598	6.23307	5.20809e-07	7.56687e-05	oligopeptide transporter 4
Pgl_GLEAN_10032159	-2.79144	2.09975	0.000138934	0.00579966	GDSL esterase/lipase At5g55050
Pgl_GLEAN_10029465	-2.79077	4.70797	2.23663e-09	7.68302e-07	Protein SRG1
Pgl_GLEAN_10008444	-2.78878	2.5669	4.73609e-05	0.00258753	Zinc finger, CCCH-type
Pgl_GLEAN_10035168	-2.78775	2.5872	0.000119268	0.00524694	U-box domain containing protein, expressed
Pgl_GLEAN_10025987	-2.78708	-0.0389986	0.0020835	0.0401128	uncharacterized protein LOC101756977
Pgl_GLEAN_10031301	-2.78373	0.995454	0.000851391	0.0215418	putative multidrug resistance protein
Pgl_GLEAN_10017124	-2.78317	7.79086	1.95417e-09	7.09669e-07	tropinone reductase 2
Pgl_GLEAN_10013806	-2.77079	1.87019	7.66542e-05	0.00375357	probable inactive nicotinamidase At3g16190
Pgl_GLEAN_10030775	-2.75491	6.0902	2.72448e-05	0.00172809	NIN-like protein 1
Pgl_GLEAN_10026312	-2.75252	2.99355	9.14721e-07	0.000119307	heavy metal-associated isoprenylated plant protein 16-like isoform X1
Pgl_GLEAN_10014440	-2.74571	0.959762	0.000883848	0.0221213	UDP-glycosyltransferase 87A2 isoform X1
Pgl_GLEAN_10036520	-2.73604	0.835582	0.00118731	0.0272492	---NA---
Pgl_GLEAN_10038039	-2.73566	1.4565	0.000444074	0.0137537	receptor-like protein kinase 5
Pgl_GLEAN_10007995	-2.73318	1.0664	0.000582695	0.0163142	Protein phosphatase 2C-like
Pgl_GLEAN_10031045	-2.73162	3.43045	1.05359e-05	0.000844743	Protein kinase, catalytic domain
Pgl_GLEAN_10019022	-2.73117	2.65606	0.00192251	0.0377191	---NA---
Pgl_GLEAN_10002658	-2.72301	2.35525	0.00186562	0.0370345	Mannose-binding lectin
Pgl_GLEAN_10017035	-2.72175	2.47273	0.000174261	0.00680903	hypothetical protein SETIT_2G015500v2
Pgl_GLEAN_10004218	-2.70847	1.67986	0.000180998	0.0070131	hypothetical protein SETIT_1G313600v2
Pgl_GLEAN_10037658	-2.70429	1.96772	0.000131975	0.00565811	No apical meristem (NAM) protein
Pgl_GLEAN_10034775	-2.70171	2.25898	0.000595027	0.0165722	sodium/calcium exchanger NCL1
Pgl_GLEAN_10027091	-2.6993	3.55063	0.000648249	0.0175018	---NA---
Pgl_GLEAN_10003277	-2.69796	1.72955	0.000607493	0.0166525	putative transcription factor bHLH041
Pgl_GLEAN_10012584	-2.69676	0.919596	0.00069423	0.0185005	Tetratricopeptide repeat (TPR)-like superfamily protein
Pgl_GLEAN_10009039	-2.69646	3.75885	4.25452e-06	0.000410406	ent-copalyl diphosphate synthase
Pgl_GLEAN_10024915	-2.6894	2.26528	0.000109159	0.00489525	ent-kaurene oxidase
Pgl_GLEAN_10004175	-2.68549	1.99107	0.00199949	0.0388182	acetylserotonin O-methyltransferase 3
Pgl_GLEAN_10014516	-2.6771	3.30722	0.0010017	0.0238463	F-box/kelch-repeat protein
Pgl_GLEAN_10003296	-2.67122	4.49952	0.00245398	0.0449112	leucine-rich repeat (LRR) family protein
Pgl_GLEAN_10012320	-2.66774	1.49637	0.000286667	0.00990554	Ribosomal protein L34Ae
Pgl_GLEAN_10003587	-2.65863	1.40619	0.00146337	0.0314057	Disease resistance protein/NB-ARC
Pgl_GLEAN_10034309	-2.65462	3.44591	1.08998e-05	0.000862717	putative receptor protein kinase ZmPK1
Pgl_GLEAN_10022091	-2.65407	2.42122	8.19842e-05	0.00395425	Histone H3
Pgl_GLEAN_10009225	-2.64607	3.95901	8.17212e-06	0.000687981	ammonium transporter 1 member 1
Pgl_GLEAN_10020240	-2.63752	3.82156	3.80991e-05	0.00219824	wall-associated receptor kinase 5 isoform X1
Pgl_GLEAN_10034905	-2.6302	5.02552	6.36126e-09	1.90027e-06	protein STRUBBELIG-RECEPTOR FAMILY 7-like
Pgl_GLEAN_10003456	-2.62869	0.661956	0.00140142	0.0304287	hypothetical protein SORBI_3001G528900
Pgl_GLEAN_10018195	-2.62244	1.65495	0.000128145	0.00553235	---NA---
Pgl_GLEAN_10011010	-2.62193	7.90162	2.61563e-07	4.3435e-05	probable LRR receptor-like serine/threonine-protein kinase At1g06840 isoform X1
Pgl_GLEAN_10032522	-2.61467	0.983833	0.0016446	0.0338065	protein DETOXIFICATION 14
Pgl_GLEAN_10027109	-2.61209	0.914225	0.00211879	0.0405394	GNAT transcription factor
Pgl_GLEAN_10036116	-2.60871	2.28195	0.000100257	0.00461907	neurogenic locus notch homolog protein 3
Pgl_GLEAN_10012725	-2.60543	1.94468	0.000210705	0.00783626	---NA---
Pgl_GLEAN_10013978	-2.60471	3.29993	0.00110968	0.0257858	probable pectate lyase 8 isoform X1
Pgl_GLEAN_10024380	-2.58892	4.27221	1.12691e-05	0.000882795	phosphopantothenate--cysteine ligase 1
Pgl_GLEAN_10012898	-2.5867	5.1389	2.74365e-07	4.48206e-05	BURP domain-containing protein 13-like
Pgl_GLEAN_10008011	-2.58654	1.69293	0.00141683	0.0306913	Protein kinase, catalytic domain
Pgl_GLEAN_10022262	-2.58347	4.39132	1.88648e-06	0.000214353	cytochrome P450 99A2
Pgl_GLEAN_10027311	-2.56989	2.29558	3.59503e-05	0.00208726	organic cation/carnitine transporter 7
Pgl_GLEAN_10035712	-2.56635	2.47582	0.000132549	0.00566961	calcium and calcium/calmodulin-dependent serine/threonine-protein kinase isoform X1
Pgl_GLEAN_10026775	-2.56108	1.81516	0.00170291	0.0346208	lectin receptor kinase
Pgl_GLEAN_10035842	-2.55747	4.53313	0.000255361	0.00900865	uncharacterized protein LOC101758272
Pgl_GLEAN_10034717	-2.55616	2.3765	0.00193866	0.0379555	transcription factor MYB106
Pgl_GLEAN_10002562	-2.53919	3.24905	3.2374e-05	0.00195309	tyrosine decarboxylase 1
Pgl_GLEAN_10031958	-2.53547	1.85387	0.000289826	0.00999602	predicted protein
Pgl_GLEAN_10013807	-2.53098	2.12965	0.000102746	0.00468709	probable inactive nicotinamidase At3g16190
Pgl_GLEAN_10003238	-2.52889	2.70627	1.31057e-05	0.000982716	cysteine-rich receptor-like protein kinase 10
Pgl_GLEAN_10021548	-2.5187	3.56891	3.36399e-06	0.000338172	Glycosyltransferase family 61 protein
Pgl_GLEAN_10016932	-2.5185	4.32069	4.59302e-05	0.00255458	actin-7
Pgl_GLEAN_10036855	-2.51845	3.45901	0.000329191	0.0110252	uncharacterized protein LOC101783914
Pgl_GLEAN_10026082	-2.51553	0.571586	0.00191623	0.0376757	Tetrapyrrole biosynthesis, uroporphyrinogen III synthase
Pgl_GLEAN_10029807	-2.50585	0.789413	0.00133146	0.0294699	probable serine/threonine-protein kinase PBL15
Pgl_GLEAN_10028881	-2.49416	2.41616	0.000625944	0.0170236	UDP-xylose transporter 1
Pgl_GLEAN_10017753	-2.49319	0.400626	0.00274922	0.0484935	transcription factor bHLH128
Pgl_GLEAN_10037851	-2.48351	1.57848	0.000762619	0.0197545	Tubulin beta-1 chain
Pgl_GLEAN_10037070	-2.46031	0.605867	0.00139945	0.0304216	putative disease resistance protein RGA4
Pgl_GLEAN_10020008	-2.45526	4.3934	1.70036e-05	0.00120092	putative ferulate 5-hydroxylase
Pgl_GLEAN_10017743	-2.44878	5.31781	8.44916e-05	0.00404359	chalcone synthase
Pgl_GLEAN_10003361	-2.44659	0.801537	0.00155074	0.0325638	AAA-ATPase ASD, mitochondrial
Pgl_GLEAN_10009911	-2.44524	4.38353	2.12216e-05	0.00143973	Disease resistance protein
Pgl_GLEAN_10023622	-2.44217	9.45384	0.000108313	0.0048691	Myosin heavy chain-like
Pgl_GLEAN_10001525	-2.43888	3.42195	0.000520688	0.0151392	ras-related protein RIC2
Pgl_GLEAN_10027482	-2.4291	1.56774	0.00108885	0.0253987	embryogenesis transmembrane protein-like
Pgl_GLEAN_10016132	-2.42803	2.76717	0.000132945	0.00567345	UDP-glycosyltransferase 83A1
Pgl_GLEAN_10023195	-2.4272	0.832071	0.00110379	0.0257148	omega-amidase, chloroplastic
Pgl_GLEAN_10001997	-2.42334	1.64861	0.000338204	0.0112316	NB-ARC
Pgl_GLEAN_10000176	-2.42178	1.40855	0.00161602	0.0334043	cytochrome P450 CYP72A219
Pgl_GLEAN_10031771	-2.4184	1.74398	0.000372826	0.0120719	Copper amine oxidase
Pgl_GLEAN_10032421	-2.40793	5.68153	5.98497e-08	1.24548e-05	---NA---
Pgl_GLEAN_10003881	-2.39892	1.30451	0.00130706	0.0292014	---NA---
Pgl_GLEAN_10014636	-2.39278	3.31929	8.86026e-06	0.00072611	uncharacterized membrane protein YMR155W
Pgl_GLEAN_10035687	-2.39012	0.832152	0.00204097	0.0394169	Cytokinin dehydrogenase 8
Pgl_GLEAN_10037747	-2.38948	2.58801	1.93249e-05	0.00133551	flavanone 3-dioxygenase 2-like
Pgl_GLEAN_10019044	-2.38947	2.83103	0.000494647	0.0147289	Plasma membrane-associated cation-binding protein 1
Pgl_GLEAN_10007822	-2.38923	1.8305	0.000498577	0.0148221	Disease resistance protein
Pgl_GLEAN_10025113	-2.38839	2.67276	0.000738643	0.0193499	probable isoprenylcysteine alpha-carbonyl methylesterase ICME isoform X1
Pgl_GLEAN_10033650	-2.38721	2.97944	0.000447102	0.0138105	ABC transporter, transmembrane domain
Pgl_GLEAN_10001092	-2.38436	0.941729	0.00107071	0.0250704	---NA---
Pgl_GLEAN_10000309	-2.38398	3.4111	0.000840408	0.0213514	---NA---
Pgl_GLEAN_10011366	-2.37716	4.71486	0.000133437	0.00568133	putative pentatricopeptide repeat-containing protein
Pgl_GLEAN_10018800	-2.37174	4.87769	0.000505499	0.014932	putative cell division cycle ATPase
Pgl_GLEAN_10028511	-2.36863	2.7075	0.00208233	0.0401128	ABC transporter C family member 4
Pgl_GLEAN_10021513	-2.36658	2.95277	2.70451e-05	0.00172131	aspartyl protease family protein 1
Pgl_GLEAN_10018656	-2.36627	2.30974	0.000750292	0.0194897	---NA---
Pgl_GLEAN_10003187	-2.36511	2.90231	0.00181404	0.0363613	Disease resistance protein
Pgl_GLEAN_10036879	-2.3574	1.55243	0.000822633	0.0211025	very-long-chain 3-oxoacyl-CoA reductase 1
Pgl_GLEAN_10038314	-2.35255	0.855079	0.00195931	0.0382385	Late embryogenesis abundant protein, LEA-14
Pgl_GLEAN_10009443	-2.34925	2.92283	0.000667973	0.0179038	BURP domain
Pgl_GLEAN_10010811	-2.34922	1.63974	0.00220128	0.0416123	predicted protein
Pgl_GLEAN_10019969	-2.34355	2.35662	0.000428014	0.0134133	Protein kinase, catalytic domain
Pgl_GLEAN_10029892	-2.34036	1.24926	0.0024481	0.0449112	Actin-binding FH2/DRF autoregulatory
Pgl_GLEAN_10010684	-2.33497	0.966216	0.00209249	0.0402409	Oligopeptide transporter
Pgl_GLEAN_10032998	-2.33396	2.0778	0.000197596	0.00746842	dirigent protein 22-like
Pgl_GLEAN_10027907	-2.33093	2.21605	0.00148687	0.031617	DNA-binding WRKY
Pgl_GLEAN_10032728	-2.32767	2.10947	0.000563984	0.0159963	probable sarcosine oxidase
Pgl_GLEAN_10013856	-2.32625	4.36661	6.35637e-07	8.91867e-05	PTI1-like tyrosine-protein kinase 3
Pgl_GLEAN_10018695	-2.3179	1.81614	0.000598581	0.0166212	flavonoid O-methyltransferase-like protein Os11g0303600
Pgl_GLEAN_10035364	-2.31247	0.884199	0.00256493	0.0460615	---NA---
Pgl_GLEAN_10001836	-2.31234	3.38365	4.66952e-05	0.00257393	hypothetical protein GQ55_9G481900
Pgl_GLEAN_10011400	-2.30051	2.512	0.000759468	0.0197004	putative receptor-like protein kinase At3g47110 isoform X1
Pgl_GLEAN_10018331	-2.29577	2.29581	0.00083472	0.0212945	predicted protein
Pgl_GLEAN_10031324	-2.28815	3.13857	0.000233403	0.00842663	glucomannan 4-beta-mannosyltransferase 1
Pgl_GLEAN_10000531	-2.28012	1.88007	0.00122686	0.0279526	LRR receptor-like serine/threonine-protein kinase GSO1
Pgl_GLEAN_10009724	-2.26369	2.97541	0.000519608	0.0151315	putative disease resistance RPP13-like protein 3
Pgl_GLEAN_10016598	-2.26115	4.75399	4.41934e-05	0.00250308	P-loop nucleoside triphosphate hydrolase superfamily protein with CH (Calponin Homology) domain
Pgl_GLEAN_10008386	-2.25396	1.33433	0.00277989	0.0488949	retinoblastoma family3
Pgl_GLEAN_10014086	-2.24086	3.61928	2.81082e-06	0.000290834	---NA---
Pgl_GLEAN_10027504	-2.23972	2.59008	0.00157522	0.03293	Multi antimicrobial extrusion protein
Pgl_GLEAN_10025833	-2.23935	2.28726	0.000504821	0.014932	Seryl-tRNA synthetase, class IIa
Pgl_GLEAN_10008665	-2.2384	3.29134	0.00010072	0.00462887	predicted protein
Pgl_GLEAN_10029338	-2.23605	2.39072	0.00036514	0.0118645	probable mannose-1-phosphate guanylyltransferase 1
Pgl_GLEAN_10013022	-2.23486	2.23216	0.00057005	0.0161436	clathrin light chain 3
Pgl_GLEAN_10024908	-2.22752	2.22218	0.0013318	0.0294699	---NA---
Pgl_GLEAN_10028390	-2.22436	4.32016	0.000940164	0.0228608	Fructokinase-2
Pgl_GLEAN_10026798	-2.21358	2.25597	0.000256004	0.00901415	No apical meristem (NAM) protein
Pgl_GLEAN_10029694	-2.21305	4.15863	8.25276e-07	0.000109964	sugar transport protein 7
Pgl_GLEAN_10017738	-2.20916	3.29895	0.000145313	0.00592807	chalcone synthase 1
Pgl_GLEAN_10024315	-2.20829	1.35104	0.00170012	0.0346021	---NA---
Pgl_GLEAN_10031054	-2.20513	3.40891	0.00222606	0.0418992	heparanase-like protein 3
Pgl_GLEAN_10020242	-2.205	6.01092	1.07156e-07	2.02513e-05	wall-associated receptor kinase 4-like
Pgl_GLEAN_10004142	-2.20472	3.55	0.000219824	0.0080621	probable inactive beta-glucosidase 14
Pgl_GLEAN_10005531	-2.20143	4.27038	0.000110431	0.00493565	Elicitor-responsive protein 1
Pgl_GLEAN_10002577	-2.19768	7.08075	0.000313082	0.0106007	Trifunctional UDP-glucose 4,6-dehydratase/UDP-4-keto-6-deoxy-D-glucose 3,5-epimerase/UDP-4-keto-L-rhamnose-reductase RHM1
Pgl_GLEAN_10023793	-2.19132	2.6098	0.000299136	0.010222	---NA---
Pgl_GLEAN_10021024	-2.19031	3.87276	7.99872e-06	0.000681636	phosphoinositide phospholipase C 2
Pgl_GLEAN_10019983	-2.18746	4.88305	0.00168866	0.0344067	long chain acyl-CoA synthetase 2
Pgl_GLEAN_10013077	-2.18711	2.28271	0.000711276	0.0187925	Kinesin, motor domain
Pgl_GLEAN_10024139	-2.16836	8.23544	2.00339e-06	0.000221028	Sodium/calcium exchanger membrane region
Pgl_GLEAN_10032171	-2.16083	4.3023	0.00123001	0.0279526	Putative leucine-rich repeat receptor-like protein kinase family protein
Pgl_GLEAN_10032105	-2.1596	3.65699	0.00245735	0.0449285	gibberellin-regulated protein 2-like
Pgl_GLEAN_10014212	-2.15823	2.76548	0.000607684	0.0166525	putative inactive receptor kinase
Pgl_GLEAN_10027177	-2.15451	3.767	0.00114596	0.0264973	---NA---
Pgl_GLEAN_10034703	-2.15257	2.78092	0.00060401	0.0166471	putative mannan synthase 7
Pgl_GLEAN_10019929	-2.13908	2.43341	0.00138801	0.0302439	pseudo histidine-containing phosphotransfer protein 5 isoform X2
Pgl_GLEAN_10015634	-2.13711	5.22877	3.73307e-06	0.000369733	RNA recognition motif domain
Pgl_GLEAN_10022285	-2.1352	3.14703	0.00065139	0.017561	DUF4228 domain protein
Pgl_GLEAN_10011518	-2.12955	6.91232	1.03204e-05	0.000831061	probable chalcone--flavonone isomerase 3
Pgl_GLEAN_10008957	-2.12635	6.13554	0.000456153	0.0139623	UDP-glucose 6-dehydrogenase 5
Pgl_GLEAN_10006956	-2.11739	5.0587	1.83991e-05	0.00128593	probable LRR receptor-like serine/threonine-protein kinase At1g56130
Pgl_GLEAN_10015115	-2.11297	2.65434	0.00175413	0.0353902	subtilisin-like protease SBT3.5 isoform X2
Pgl_GLEAN_10030551	-2.1107	2.54377	0.00135552	0.0298166	L-type lectin-domain containing receptor kinase IX.1
Pgl_GLEAN_10011102	-2.11003	3.25453	3.39104e-05	0.00202455	Cytochrome P450
Pgl_GLEAN_10006696	-2.10909	1.22441	0.00250157	0.0453343	cysteine-rich receptor-like protein kinase 10 isoform X2
Pgl_GLEAN_10022841	-2.09155	3.04158	0.00187367	0.0371543	leucine-rich repeat receptor-like serine/threonine-protein kinase BAM1
Pgl_GLEAN_10035400	-2.08631	2.84149	0.000600929	0.0166449	probable leucine-rich repeat receptor-like protein kinase At1g35710 isoform X1
Pgl_GLEAN_10018694	-2.08133	5.34215	1.75268e-06	0.000206761	flavonoid O-methyltransferase-like protein Os11g0303600
Pgl_GLEAN_10033133	-2.08115	4.03358	0.000352949	0.0115494	cellulose synthase-like protein H1
Pgl_GLEAN_10019250	-2.07538	2.94911	0.000673736	0.0180322	L-type lectin-domain containing receptor kinase IV.1-like
Pgl_GLEAN_10035979	-2.07016	6.74362	1.6273e-05	0.00116368	Lysine histidine transporter 1
Pgl_GLEAN_10033324	-2.0541	4.1248	0.000243331	0.00870025	organic cation/carnitine transporter 7
Pgl_GLEAN_10032340	-2.05342	1.54284	0.00196877	0.0383723	Protein of unknown function DUF3594
Pgl_GLEAN_10012750	-2.04731	5.04798	3.03434e-07	4.84474e-05	Acyclic sesquiterpene synthase
Pgl_GLEAN_10006068	-2.03583	1.99428	0.00195331	0.0381616	hypothetical protein C2845_PM07G18770
Pgl_GLEAN_10031096	-2.03436	6.26094	0.000136818	0.00574603	Protein kinase, catalytic domain
Pgl_GLEAN_10029688	-2.02526	4.15383	6.07338e-05	0.00313329	putative disease resistance RPP13-like protein 1
Pgl_GLEAN_10023779	-2.02493	2.80793	0.000165513	0.00656415	Leucine-rich repeat
Pgl_GLEAN_10002393	-2.0147	4.50493	0.00139115	0.0302766	probable glutathione S-transferase GSTU6
Pgl_GLEAN_10038623	-2.01275	2.82734	0.00154377	0.0324542	Protein kinase, catalytic domain
Pgl_GLEAN_10029243	-2.01271	5.77957	3.62618e-06	0.000361078	Exo70 exocyst complex subunit
Pgl_GLEAN_10032737	-2.01215	3.93876	0.000127774	0.00552921	Inositol polyphosphate-related phosphatase
Pgl_GLEAN_10029548	-2.00201	1.89544	0.00113945	0.0263798	---NA---

## Sheet: DEGs SosatC88_MT vs NT_Up
SeqName	logFC	logCPM	P-Value	FDR	Description
Pgl_GLEAN_10023913	10.9009	2.9128	2.77594e-06	2.44233e-05	protein RADIALIS-like 3
Pgl_GLEAN_10033672	10.6569	2.67298	2.06106e-12	5.43777e-11	Homeodomain leucine zipper family IV protein
Pgl_GLEAN_10019022	10.4938	2.51283	7.81055e-13	2.23431e-11	---NA---
Pgl_GLEAN_10035347	10.4814	2.50102	3.35064e-06	2.88785e-05	dirigent protein 1-like
Pgl_GLEAN_10021863	10.363	2.38504	7.60748e-22	7.39711e-20	3-ketoacyl-CoA synthase 12
Pgl_GLEAN_10022650	10.0392	2.06967	6.68096e-13	1.92447e-11	anthocyanidin 3-O-glucosyltransferase
Pgl_GLEAN_10010419	9.77801	1.81677	4.09698e-05	0.000267421	subtilisin-like protease SBT4.3
Pgl_GLEAN_10003296	9.69772	4.35673	1.79642e-33	6.76465e-31	leucine-rich repeat (LRR) family protein
Pgl_GLEAN_10036903	9.61701	1.66141	4.88138e-11	1.04874e-09	aspartyl protease family protein At5g10770
Pgl_GLEAN_10037111	9.39654	1.44973	4.4658e-17	2.33563e-15	uncharacterized RNA-binding protein C17H9.04c isoform X2
Pgl_GLEAN_10027962	9.25899	3.14142	4.44535e-26	6.4383e-24	Bowman-Birk type bran trypsin inhibitor
Pgl_GLEAN_10016112	9.25569	5.54585	6.06473e-18	3.53821e-16	senescence-specific cysteine protease SAG39-like
Pgl_GLEAN_10011115	9.214	1.27568	3.551e-17	1.87137e-15	receptor kinase-like protein Xa21
Pgl_GLEAN_10003844	8.77584	5.55898	2.20251e-28	4.14692e-26	36.4 kDa proline-rich protein
Pgl_GLEAN_10020981	8.77581	3.94604	1.82474e-22	1.86169e-20	alpha carbonic anhydrase 8-like
Pgl_GLEAN_10014440	8.74366	0.832405	4.32308e-12	1.09323e-10	UDP-glycosyltransferase 87A2 isoform X1
Pgl_GLEAN_10001834	8.74187	2.63345	1.73934e-18	1.11874e-16	phylloplanin
Pgl_GLEAN_10031516	8.72701	2.61916	6.5083e-11	1.36846e-09	sulfate transporter 1.2
Pgl_GLEAN_10037202	8.64816	0.743968	4.11085e-09	6.31132e-08	Cytochrome P450 98A1
Pgl_GLEAN_10014591	8.60909	0.707776	2.28823e-08	3.05752e-07	putative glutathione S-transferase
Pgl_GLEAN_10037158	8.56996	0.671374	4.05108e-11	8.79475e-10	auxin-responsive protein SAUR50-like
Pgl_GLEAN_10021992	8.56078	0.662719	6.90861e-11	1.44384e-09	3-ketoacyl-CoA synthase 12
Pgl_GLEAN_10016845	8.42233	0.535092	3.13157e-10	5.82731e-09	G-type lectin S-receptor-like serine/threonine-protein kinase B120 isoform X2
Pgl_GLEAN_10032172	8.37046	2.27128	1.94112e-08	2.63278e-07	probable LRR receptor-like serine/threonine-protein kinase At1g56130
Pgl_GLEAN_10020323	8.3045	0.427509	1.66458e-12	4.46569e-11	Blue copper protein
Pgl_GLEAN_10021718	8.29217	0.416305	2.92258e-11	6.46684e-10	dirigent protein 1
Pgl_GLEAN_10032468	8.29063	0.415246	1.09462e-07	1.27435e-06	laccase-8
Pgl_GLEAN_10000501	8.26641	0.393078	3.18098e-09	4.97592e-08	protein NRT1/ PTR FAMILY 5.2-like
Pgl_GLEAN_10011170	8.20305	0.335515	2.19834e-08	2.94699e-07	peroxidase 2-like isoform X2
Pgl_GLEAN_10022261	8.19173	0.324935	1.57418e-12	4.2536e-11	ent-cassadiene C2-hydroxylase
Pgl_GLEAN_10029847	8.16824	2.0745	4.37096e-27	7.18468e-25	lichenase-2 precursor
Pgl_GLEAN_10034140	8.15045	0.287841	2.23348e-11	5.02801e-10	alpha carbonic anhydrase 1, chloroplastic
Pgl_GLEAN_10019799	8.14121	0.278478	0.000219657	0.00116054	histone H2A
Pgl_GLEAN_10016248	8.14031	0.27793	1.67822e-06	1.55796e-05	putative verticillium wilt disease resistance protein
Pgl_GLEAN_10017539	8.13069	2.03809	8.93567e-20	6.75426e-18	hypothetical protein SETIT_3G148400v2
Pgl_GLEAN_10008876	8.10757	0.249599	7.83546e-08	9.42942e-07	protein RADIALIS-like 3
Pgl_GLEAN_10034980	8.06644	0.212339	2.11486e-11	4.78698e-10	RNA exonuclease 4
Pgl_GLEAN_10008334	8.02613	0.17545	1.22846e-05	9.1851e-05	protein SINE1
Pgl_GLEAN_10011787	7.99081	3.5417	1.06158e-18	7.02438e-17	protein RADIALIS-like 3
Pgl_GLEAN_10016452	7.92882	0.0901682	0.000161663	0.000889769	G-type lectin S-receptor-like serine/threonine-protein kinase At4g27290 isoform X1
Pgl_GLEAN_10032807	7.92869	0.0900816	7.14845e-05	0.00043519	aspartyl protease family protein At5g10770
Pgl_GLEAN_10006684	7.9	0.0638431	5.1518e-11	1.09886e-09	basic blue protein
Pgl_GLEAN_10004471	7.88336	0.0492	3.32897e-10	6.17798e-09	putative serine/threonine-protein kinase-like protein CCR3
Pgl_GLEAN_10008603	7.86742	0.0350309	1.98504e-11	4.50792e-10	hypothetical protein SETIT_7G033400v2
Pgl_GLEAN_10023168	7.86497	0.0334751	0.00019118	0.00102952	leucine-rich repeat receptor-like tyrosine-protein kinase PXC3
Pgl_GLEAN_10023120	7.86394	0.0328273	7.40916e-05	0.000449082	alpha-humulene synthase-like
Pgl_GLEAN_10011476	7.78011	-0.0412685	2.91965e-07	3.14124e-06	type I inositol polyphosphate 5-phosphatase 10
Pgl_GLEAN_10037327	7.77783	4.42232	1.40153e-12	3.82943e-11	chlorophyll a-b binding protein M9, chloroplastic
Pgl_GLEAN_10037016	7.69012	-0.119921	4.53265e-07	4.69613e-06	(+)-germacrene D synthase
Pgl_GLEAN_10021166	7.68942	-0.120337	2.86295e-06	2.50976e-05	scarecrow-like protein 28
Pgl_GLEAN_10005431	7.61852	-0.183343	0.000112352	0.000646864	hypothetical protein SETIT_2G304500v2
Pgl_GLEAN_10025715	7.61386	-0.186095	3.99909e-07	4.1852e-06	laccase 1
Pgl_GLEAN_10019804	7.60814	2.79554	6.88914e-08	8.36349e-07	histone H2A
Pgl_GLEAN_10008937	7.59893	-0.200317	0.00010079	0.000589181	syntaxin-related protein KNOLLE
Pgl_GLEAN_10023250	7.57643	-0.218954	2.45153e-08	3.25681e-07	alpha/beta-Hydrolases superfamily protein
Pgl_GLEAN_10015996	7.57576	-0.219389	4.84351e-07	4.98826e-06	peroxidase 1
Pgl_GLEAN_10023623	7.55392	8.76648	4.3313e-11	9.35408e-10	Myosin heavy chain-like
Pgl_GLEAN_10035124	7.50585	4.5516	5.91422e-21	5.04072e-19	beta-expansin 1a precursor
Pgl_GLEAN_10029728	7.46945	-0.310017	2.08535e-08	2.81001e-07	phospholipase D alpha 1-like
Pgl_GLEAN_10027153	7.46703	-0.311278	0.00107989	0.00455881	transposon protein, putative, CACTA, En/Spm sub-class
Pgl_GLEAN_10002208	7.46673	4.26018	6.3314e-11	1.33533e-09	IQ domain-containing protein IQM3
Pgl_GLEAN_10024503	7.46649	2.65733	1.62313e-16	7.94721e-15	hypothetical protein GQ55_8G233500
Pgl_GLEAN_10037525	7.44983	-0.32724	5.1443e-08	6.40286e-07	5-pentadecatrienyl resorcinol O-methyltransferase
Pgl_GLEAN_10001237	7.4047	4.05345	2.56403e-18	1.59471e-16	proline-rich protein 4
Pgl_GLEAN_10007568	7.38052	-0.385545	2.12933e-08	2.86368e-07	transcription factor MYC2-like
Pgl_GLEAN_10037833	7.34814	1.288	3.93731e-14	1.38213e-12	putative xyloglucan endotransglucosylase/hydrolase protein 32
Pgl_GLEAN_10030663	7.33605	-0.423692	4.45171e-05	0.000287763	probable leucine-rich repeat receptor-like protein kinase IMK3
Pgl_GLEAN_10004362	7.33568	-0.423855	1.95677e-06	1.78926e-05	dirigent protein 1
Pgl_GLEAN_10022428	7.33035	6.85807	1.46661e-34	6.90341e-32	MLO-like protein 1
Pgl_GLEAN_10016260	7.32374	4.37135	1.63328e-36	1.09119e-33	fasciclin-like arabinogalactan protein 11
Pgl_GLEAN_10025318	7.31827	2.01882	2.09841e-09	3.38738e-08	protein STRICTOSIDINE SYNTHASE-LIKE 10
Pgl_GLEAN_10031161	7.28485	-0.465796	2.81101e-08	3.67775e-07	protein DETOXIFICATION 40 isoform X1
Pgl_GLEAN_10009400	7.28465	-0.465923	5.72024e-09	8.51348e-08	prostrate growth 1
Pgl_GLEAN_10009918	7.23446	-0.507704	6.98036e-09	1.01738e-07	transcription factor MYB30-like
Pgl_GLEAN_10023514	7.22653	1.17313	0.014942	0.0410374	cAMP-regulated phosphoprotein 21-like
Pgl_GLEAN_10019393	7.21185	-0.527382	0.000170603	0.000933267	histone H2A variant 1
Pgl_GLEAN_10018006	7.20846	-0.529138	0.000449973	0.00216277	---NA---
Pgl_GLEAN_10002865	7.20802	-0.529423	3.74246e-07	3.94424e-06	beta-sesquiphellandrene synthase-like
Pgl_GLEAN_10013483	7.18401	3.83549	5.48436e-29	1.10842e-26	purple acid phosphatase 4
Pgl_GLEAN_10011675	7.18288	-0.550485	0.000409816	0.00198682	---NA---
Pgl_GLEAN_10003402	7.16068	3.65158	6.726e-20	5.15934e-18	LRR binding protein
Pgl_GLEAN_10021600	7.12717	-0.595793	1.6139e-06	1.50769e-05	cysteine-rich repeat secretory protein 55-like
Pgl_GLEAN_10014482	7.12602	-0.596319	0.000218309	0.00115548	Heat shock cognate 70 kDa protein
Pgl_GLEAN_10020961	7.12582	4.81941	1.14824e-21	1.0859e-19	agglutinin preproprotein
Pgl_GLEAN_10037941	7.11734	1.07049	5.54435e-12	1.3785e-10	E3 ubiquitin-protein ligase RHA2A-like
Pgl_GLEAN_10018409	7.10214	-0.617014	2.12585e-06	1.92938e-05	probable receptor-like serine/threonine-protein kinase At5g57670
Pgl_GLEAN_10020595	7.07364	-0.640205	6.12224e-06	4.97441e-05	kinesin-like protein KIN-8A isoform X2
Pgl_GLEAN_10012866	7.04251	-0.664845	2.58162e-06	2.28886e-05	peroxidase 70
Pgl_GLEAN_10031959	7.01376	-0.68831	6.25463e-08	7.67415e-07	predicted protein
Pgl_GLEAN_10000487	7.00677	0.96706	1.01895e-12	2.84799e-11	protein ECERIFERUM 3
Pgl_GLEAN_10011402	6.98685	-0.710989	0.000334055	0.00166834	receptor kinase-like protein Xa21 isoform X1
Pgl_GLEAN_10016210	6.98147	-0.713577	0.000538964	0.00252088	---NA---
Pgl_GLEAN_10023622	6.9745	9.29557	2.30409e-14	8.47603e-13	Myosin heavy chain-like
Pgl_GLEAN_10008059	6.95509	-0.7361	1.69397e-05	0.000122158	interactor of constitutive active ROPs 1
Pgl_GLEAN_10024553	6.9544	3.44868	2.73395e-21	2.45121e-19	proline-rich protein 4
Pgl_GLEAN_10038658	6.95294	-0.737185	5.68719e-06	4.64645e-05	hypothetical protein PAHAL_1G232400
Pgl_GLEAN_10034145	6.94855	0.912775	6.90203e-10	1.21841e-08	3-ketoacyl-CoA synthase 6
Pgl_GLEAN_10036056	6.93897	2.14502	0.00012753	0.000724504	3-hydroxyisobutyryl-CoA hydrolase 1
Pgl_GLEAN_10001142	6.93458	0.899633	0.001319	0.00541053	---NA---
Pgl_GLEAN_10029926	6.88971	-0.787658	0.000172761	0.000943578	obtusifoliol 14-alpha demethylase
Pgl_GLEAN_10000355	6.88925	-0.787883	1.48294e-05	0.000108796	(E)-beta-farnesene synthase
Pgl_GLEAN_10030755	6.88913	-0.787946	7.5127e-06	5.94557e-05	auxin-responsive protein SAUR36
Pgl_GLEAN_10032983	6.88787	-0.788504	0.00102465	0.00435672	protein NRT1/ PTR FAMILY 4.3
Pgl_GLEAN_10027042	6.8769	1.59463	2.63592e-13	8.28414e-12	germin-like protein 1-3
Pgl_GLEAN_10022072	6.85573	-0.814184	0.000123822	0.000705951	RNA exonuclease 4-like
Pgl_GLEAN_10002230	6.82518	-0.839205	7.09004e-05	0.000432142	peroxidase 5
Pgl_GLEAN_10011920	6.82469	-0.839416	2.03881e-05	0.000144312	peroxidase 2
Pgl_GLEAN_10008438	6.82365	-0.839912	6.53006e-06	5.26241e-05	plant viral-response family protein
Pgl_GLEAN_10029226	6.82285	-0.840315	1.51226e-06	1.42052e-05	cytosolic sulfotransferase 8
Pgl_GLEAN_10020619	6.79013	-0.8665	0.000287147	0.00146574	protein DOWNSTREAM OF FLC-like
Pgl_GLEAN_10011915	6.78873	-0.86713	6.23492e-06	5.05209e-05	flavonoid O-methyltransferase-like protein Os11g0303600
Pgl_GLEAN_10009457	6.78829	-0.867362	3.45305e-07	3.66749e-06	germin-like protein 5-1
Pgl_GLEAN_10005442	6.74293	0.721122	0.00219511	0.0083098	---NA---
Pgl_GLEAN_10025390	6.71666	-0.922963	1.53361e-06	1.43983e-05	protein trichome birefringence-like 3
Pgl_GLEAN_10005022	6.71607	-0.923256	2.97204e-06	2.59612e-05	transcriptional coactivator YAP1
Pgl_GLEAN_10017318	6.68394	1.90002	2.02548e-09	3.27989e-08	noroxomaritidine synthase
Pgl_GLEAN_10016151	6.68128	-0.950689	8.5623e-06	6.64669e-05	predicted protein
Pgl_GLEAN_10006250	6.67662	2.25651	9.72115e-10	1.66944e-08	GDSL esterase/lipase At5g33370-like
Pgl_GLEAN_10037224	6.66362	1.39169	2.61728e-07	2.84997e-06	cyclin-B1-1-like isoform X1
Pgl_GLEAN_10037374	6.64822	3.45427	2.64999e-11	5.90621e-10	GDSL esterase/lipase At5g45670
Pgl_GLEAN_10024973	6.64294	-0.980007	5.47858e-05	0.000346146	coatomer subunit epsilon-2
Pgl_GLEAN_10022260	6.64177	-0.980548	5.00174e-07	5.141e-06	ent-cassadiene C2-hydroxylase
Pgl_GLEAN_10037057	6.62568	0.614618	1.10927e-12	3.08377e-11	putative cytochrome P450 superfamily protein
Pgl_GLEAN_10030499	6.60695	0.596942	6.18381e-09	9.122e-08	predicted protein
Pgl_GLEAN_10024102	6.60612	-1.00885	0.00111486	0.00468098	2-hydroxyisoflavanone dehydratase-like
Pgl_GLEAN_10002949	6.60186	-1.01068	1.24705e-05	9.30059e-05	pyruvate decarboxylase 2
Pgl_GLEAN_10013776	6.60157	-1.01081	2.04005e-05	0.000144351	uncharacterized protein LOC100279067
Pgl_GLEAN_10014431	6.58207	3.75187	3.0027e-51	1.24378e-47	predicted protein
Pgl_GLEAN_10005275	6.56963	3.07183	9.16926e-20	6.90562e-18	laccase-4
Pgl_GLEAN_10031846	6.56506	-1.03958	0.000330985	0.0016558	DNA damage-repair/toleration protein DRT100
Pgl_GLEAN_10037447	6.56335	-1.0403	0.000126016	0.000716812	hypothetical protein PAHAL_3G329300
Pgl_GLEAN_10031003	6.54935	0.544888	1.22605e-13	4.06284e-12	mixed-linked glucan synthase 2
Pgl_GLEAN_10015345	6.52178	-1.0714	1.31157e-05	9.72575e-05	flavonoid O-methyltransferase-like protein Os11g0303600
Pgl_GLEAN_10033671	6.51986	-1.07223	0.000894903	0.00388235	type III polyketide synthase B
Pgl_GLEAN_10033128	6.51837	-1.07283	0.00144069	0.00582889	geranylgeranyl pyrophosphate synthase 7, chloroplastic-like
Pgl_GLEAN_10021983	6.47908	-1.10318	6.19246e-06	5.01989e-05	long-chain-alcohol oxidase FAO1
Pgl_GLEAN_10009596	6.47785	-1.10376	1.51614e-05	0.000110957	inorganic phosphate transporter 1-2
Pgl_GLEAN_10024550	6.47503	7.56846	3.6041e-15	1.44941e-13	proline-rich protein 4
Pgl_GLEAN_10026775	6.44982	1.67586	1.24547e-10	2.48986e-09	lectin receptor kinase
Pgl_GLEAN_10037997	6.44407	0.449486	9.26941e-12	2.22972e-10	Zinc finger MYM-type protein 1
Pgl_GLEAN_10008875	6.44262	3.50447	2.63124e-24	3.07885e-22	protein RADIALIS-like 3
Pgl_GLEAN_10000088	6.43508	-1.13567	7.09002e-06	5.64992e-05	UDP-glycosyltransferase 92A1
Pgl_GLEAN_10031390	6.43442	3.60756	2.23853e-20	1.8471e-18	salt response protein
Pgl_GLEAN_10025657	6.43427	-1.13606	1.03019e-05	7.83559e-05	cytochrome P450 86B1
Pgl_GLEAN_10035225	6.43142	0.438044	5.82079e-10	1.04016e-08	UPF0481 protein
Pgl_GLEAN_10022598	6.40738	1.99748	9.52604e-15	3.674e-13	protein ALTERED XYLOGLUCAN 4
Pgl_GLEAN_10027259	6.405	2.28374	7.48985e-10	1.31683e-08	enzyme of the cupin superfamily
Pgl_GLEAN_10032956	6.39539	1.62368	1.26559e-08	1.77465e-07	G-type lectin S-receptor-like serine/threonine-protein kinase At2g19130
Pgl_GLEAN_10022041	6.39206	-1.16802	0.00116097	0.00485068	hydroxyproline-rich glycoprotein family protein
Pgl_GLEAN_10018984	6.39154	-1.16823	0.00129089	0.00530995	Late embryogenesis abundant (LEA) hydroxyproline-rich glycoprotein family
Pgl_GLEAN_10007427	6.38957	-1.16899	6.29679e-05	0.000389641	probable WRKY transcription factor 70
Pgl_GLEAN_10009426	6.38856	-1.16939	0.00149476	0.00601711	OSJNBa0072D21.11-like protein
Pgl_GLEAN_10000345	6.38762	-1.16978	0.000377824	0.00185824	---NA---
Pgl_GLEAN_10021549	6.36978	0.382331	1.27927e-08	1.79141e-07	Protein O-linked-mannose beta-1,4-N-acetylglucosaminyltransferase 2
Pgl_GLEAN_10032173	6.36668	5.57978	2.19862e-34	1.0119e-31	Putative leucine-rich repeat receptor-like protein kinase family protein
Pgl_GLEAN_10033485	6.36563	4.6177	5.88604e-22	5.77752e-20	aspartyl protease family protein At5g10770
Pgl_GLEAN_10009512	6.34493	-1.20217	0.00194791	0.00752389	Cell division control protein 48 homolog D
Pgl_GLEAN_10011027	6.34444	-1.20232	0.000330304	0.00165359	WW domain containing protein expressed
Pgl_GLEAN_10004938	6.34413	-1.20245	0.000538754	0.00252047	non-specific lipid transfer protein GPI-anchored 2-like
Pgl_GLEAN_10028497	6.3436	0.358898	3.5448e-06	3.03248e-05	glutathione S-transferase T3-like
Pgl_GLEAN_10024770	6.34203	-1.20326	0.0053084	0.0173794	achilleol B synthase isoform X1
Pgl_GLEAN_10006344	6.30466	0.323841	9.11806e-11	1.86605e-09	predicted protein
Pgl_GLEAN_10001929	6.29686	-1.23687	0.00117366	0.00489771	NDR1/HIN1-like protein 2
Pgl_GLEAN_10036663	6.29615	-1.23709	0.000169855	0.000929669	3-ketoacyl-CoA synthase 4
Pgl_GLEAN_10032216	6.29402	-1.23799	7.63127e-06	6.02329e-05	uncharacterized protein LOC101769123
Pgl_GLEAN_10008622	6.29294	-1.23839	0.000297633	0.00151196	probable inactive methyltransferase Os04g0175900
Pgl_GLEAN_10034913	6.27474	3.33996	1.15282e-25	1.59173e-23	protein GOS9-like
Pgl_GLEAN_10033613	6.27198	4.92123	3.63784e-27	6.07607e-25	cortical cell-delineating protein precursor
Pgl_GLEAN_10017594	6.26499	0.2882	5.75158e-08	7.10612e-07	benzyl alcohol O-benzoyltransferase-like
Pgl_GLEAN_10015128	6.25315	3.19919	2.59441e-19	1.85286e-17	fasciclin-like arabinogalactan protein 2
Pgl_GLEAN_10006973	6.24717	-1.27243	0.0011833	0.00493303	---NA---
Pgl_GLEAN_10036384	6.24405	-1.27361	9.48027e-05	0.00055796	probable LRR receptor-like serine/threonine-protein kinase At3g47570
Pgl_GLEAN_10028479	6.24305	3.18862	4.30706e-10	7.85242e-09	histone H2A
Pgl_GLEAN_10034772	6.2405	2.91156	3.4267e-33	1.22363e-30	GDSL esterase/lipase APG
Pgl_GLEAN_10013477	6.23448	1.47091	1.25346e-10	2.50341e-09	purple acid phosphatase 4
Pgl_GLEAN_10011772	6.23134	2.74285	7.45036e-23	7.87267e-21	cysteine protease XCP1
Pgl_GLEAN_10010811	6.22389	1.46125	4.47583e-14	1.55797e-12	Cytochrome P450, E-class, group I
Pgl_GLEAN_10021498	6.21867	2.34478	2.59619e-17	1.40391e-15	aspartic proteinase nepenthesin-2-like
Pgl_GLEAN_10002577	6.21636	6.88932	2.88287e-16	1.3539e-14	Trifunctional UDP-glucose 4,6-dehydratase/UDP-4-keto-6-deoxy-D-glucose 3,5-epimerase/UDP-4-keto-L-rhamnose-reductase RHM1
Pgl_GLEAN_10031432	6.21341	2.3395	2.46251e-25	3.29039e-23	predicted protein
Pgl_GLEAN_10036057	6.21011	1.44833	3.444e-08	4.43587e-07	ergosterol biosynthetic protein 28
Pgl_GLEAN_10027334	6.19494	-1.30917	0.00119022	0.00495888	phylloplanin
Pgl_GLEAN_10025482	6.19395	0.951636	2.4949e-10	4.71029e-09	peroxidase 24-like
Pgl_GLEAN_10000045	6.19232	-1.31015	5.6126e-05	0.000353321	---NA---
Pgl_GLEAN_10020176	6.19188	3.13943	4.63313e-19	3.20925e-17	GABA transporter 1
Pgl_GLEAN_10023052	6.16009	0.920615	2.94187e-12	7.60662e-11	amino acid permease 3
Pgl_GLEAN_10027085	6.13991	-1.3471	6.02438e-05	0.000375025	hypothetical protein SETIT_5G460400v2
Pgl_GLEAN_10005917	6.13991	-1.3471	6.02438e-05	0.000375025	protein PELPK1-like
Pgl_GLEAN_10001569	6.13984	-1.34713	6.01644e-05	0.000374869	hypothetical protein SEVIR_3G100400v2
Pgl_GLEAN_10004093	6.13839	-1.34776	2.96884e-05	0.000200612	glutamate synthase 1
Pgl_GLEAN_10033129	6.13831	-1.34779	3.21273e-05	0.00021577	geranylgeranyl pyrophosphate synthase 7, chloroplastic-like
Pgl_GLEAN_10017131	6.12941	3.30937	2.5372e-14	9.26772e-13	tropinone reductase 2
Pgl_GLEAN_10012354	6.12703	3.68072	2.22629e-21	2.04021e-19	putative agglutinin
Pgl_GLEAN_10027627	6.08576	-1.38509	0.00120591	0.00501215	hypothetical protein SETIT_2G058700v2
Pgl_GLEAN_10032075	6.08381	-1.38573	4.50054e-05	0.000290557	probable L-type lectin-domain containing receptor kinase S.7
Pgl_GLEAN_10016424	6.08363	-1.38581	3.79424e-05	0.000250343	hypothetical protein SEVIR_8G141500v2
Pgl_GLEAN_10017700	6.08319	-1.38601	0.00024387	0.00126992	auxin efflux carrier component 2
Pgl_GLEAN_10011898	6.08308	-1.38605	6.42178e-05	0.000396428	uncharacterized protein LOC101755659
Pgl_GLEAN_10006476	6.0818	-1.38655	0.000240103	0.0012529	putative receptor-like protein kinase
Pgl_GLEAN_10033434	6.08153	-1.38659	0.00156693	0.00624933	la-related protein 6C
Pgl_GLEAN_10001627	6.08122	-1.38672	0.00076752	0.00339588	probable BRI1 kinase inhibitor 1
Pgl_GLEAN_10028354	6.07606	1.68062	1.85035e-11	4.22055e-10	auxin-responsive protein IAA25 isoform X1
Pgl_GLEAN_10006251	6.07204	3.02271	4.13991e-12	1.05076e-10	CLIP-associated protein
Pgl_GLEAN_10014429	6.04516	0.0932216	4.69414e-07	4.84648e-06	predicted protein
Pgl_GLEAN_10013288	6.04025	3.59589	5.99926e-30	1.42808e-27	transmembrane protein 136
Pgl_GLEAN_10004898	6.03704	0.806579	9.36042e-10	1.61284e-08	putative Myb family transcription factor At1g14600
Pgl_GLEAN_10014059	6.02752	0.798142	6.07463e-12	1.49598e-10	CASP-like protein 4D1
Pgl_GLEAN_10021124	6.0261	-1.42524	0.00184908	0.00719178	hypothetical protein PAHAL_7G016200
Pgl_GLEAN_10030753	6.02394	-1.426	0.00095444	0.00411136	Auxin-responsive protein SAUR36
Pgl_GLEAN_10011877	6.02275	-1.42636	0.00600557	0.019275	Serine/threonine-protein kinase ATG1t
Pgl_GLEAN_10022822	6.01755	3.09003	1.52827e-20	1.27116e-18	proline-rich receptor-like protein kinase PERK4
Pgl_GLEAN_10011084	5.99937	3.18245	5.85186e-36	3.4628e-33	Aspartic proteinase nepenthesin-1
Pgl_GLEAN_10027668	5.99578	4.25453	1.31772e-41	1.43639e-38	protein SLOW GREEN 1, chloroplastic-like
Pgl_GLEAN_10033875	5.99107	2.12608	2.92449e-15	1.20177e-13	dihydroceramide fatty acyl 2-hydroxylase FAH1
Pgl_GLEAN_10012355	5.98697	6.0906	2.02648e-30	5.11835e-28	Patatin-like protein 1
Pgl_GLEAN_10037011	5.97505	2.6546	6.49836e-10	1.15328e-08	hypothetical protein SETIT_2G328500v2, partial
Pgl_GLEAN_10006485	5.96762	-1.46529	0.00473691	0.0157905	peroxidase 5
Pgl_GLEAN_10026692	5.9674	-1.46535	0.00308155	0.0110285	uncharacterized protein C2845_PM13G09690
Pgl_GLEAN_10016014	5.9657	-1.46584	0.000173626	0.000947302	2-oxoglutarate-Fe(II) type oxidoreductase
Pgl_GLEAN_10017067	5.96423	-1.46644	7.18791e-05	0.000437463	hypothetical protein SEVIR_2G356200v2
Pgl_GLEAN_10021261	5.96359	-1.46662	0.00122831	0.00508588	ent-cassadiene C2-hydroxylase
Pgl_GLEAN_10024710	5.96238	-1.46698	0.00617101	0.0197052	early nodulin-like protein 2
Pgl_GLEAN_10035445	5.94439	0.0053273	9.95481e-06	7.59948e-05	myb-related protein Hv33
Pgl_GLEAN_10002575	5.93612	2.61711	1.14176e-16	5.72569e-15	protodermal factor 1
Pgl_GLEAN_10037703	5.91878	3.63295	2.25466e-27	3.82756e-25	predicted protein
Pgl_GLEAN_10030514	5.91007	0.690558	1.96047e-09	3.18457e-08	G-type lectin S-receptor-like serine/threonine-protein kinase At2g19130
Pgl_GLEAN_10038138	5.90924	5.04976	6.45104e-33	2.19029e-30	germin-like protein 8-14
Pgl_GLEAN_10027885	5.90471	1.16119	4.47779e-16	2.04272e-14	stem 28 kDa glycoprotein-like
Pgl_GLEAN_10024269	5.90191	-1.50799	0.00208146	0.00794786	peroxidase 2-like
Pgl_GLEAN_10030928	5.90167	-1.50807	0.000775604	0.00342799	uncharacterized protein LOC101771634
Pgl_GLEAN_10033325	5.89986	-1.50869	0.00121832	0.0050536	uncharacterized protein LOC101777587
Pgl_GLEAN_10028945	5.89985	-1.5087	0.00100033	0.00427262	LRR receptor-like serine/threonine-protein kinase
Pgl_GLEAN_10033965	5.89972	-1.50873	0.00124967	0.00516603	Endo-1,3 1,4-beta-D-glucanase
Pgl_GLEAN_10035687	5.88953	0.671649	1.77976e-11	4.07751e-10	Cytokinin dehydrogenase 8
Pgl_GLEAN_10018160	5.88454	2.22799	9.68489e-08	1.14163e-06	terpene synthase 2, chloroplastic isoform X1
Pgl_GLEAN_10029936	5.88045	3.52024	3.6021e-10	6.63138e-09	hypothetical protein C2845_PM17G11730
Pgl_GLEAN_10029065	5.87457	-0.055377	2.73653e-06	2.41073e-05	putative LRR receptor-like serine/threonine-protein kinase
Pgl_GLEAN_10017371	5.87417	-0.0555359	4.39783e-10	8.01086e-09	protein CUP-SHAPED COTYLEDON 1
Pgl_GLEAN_10031336	5.87169	-0.0571717	0.000104001	0.000605729	(DL)-glycerol-3-phosphatase 2
Pgl_GLEAN_10026053	5.84115	-0.0850396	0.00733661	0.022757	histone H3.2
Pgl_GLEAN_10037212	5.83707	-1.55072	0.00227405	0.00854771	cytochrome P450 94B3-like
Pgl_GLEAN_10014752	5.83683	-1.5508	0.00249208	0.00924806	---NA---
Pgl_GLEAN_10001774	5.83682	-1.55074	0.000328549	0.0016472	ABA induced plasma membrane protein PM 19
Pgl_GLEAN_10023056	5.83657	-1.55085	0.000482669	0.00229209	nitrate regulatory gene2 protein
Pgl_GLEAN_10003219	5.83549	-1.55125	0.000106491	0.000618837	aquaporin TIP4-3
Pgl_GLEAN_10036187	5.8353	-1.55131	0.000476661	0.00226737	LRR receptor-like serine/threonine-protein kinase GSO1
Pgl_GLEAN_10015166	5.83445	-1.55158	0.00169236	0.00666866	BURP domain-containing protein 13-like
Pgl_GLEAN_10018159	5.83318	2.35819	1.20103e-08	1.69157e-07	terpene synthase 2, chloroplastic-like
Pgl_GLEAN_10030433	5.81901	-0.103058	2.2558e-08	3.01809e-07	beta-xylosidase/alpha-L-arabinofuranosidase 1
Pgl_GLEAN_10031211	5.81842	-0.103313	6.65881e-08	8.10286e-07	Thioredoxin superfamily protein
Pgl_GLEAN_10017934	5.81397	1.95647	3.27639e-20	2.61997e-18	probable 4-coumarate--CoA ligase 2
Pgl_GLEAN_10030923	5.80607	2.88459	6.69273e-18	3.88272e-16	lecithin-cholesterol acyltransferase-like 1
Pgl_GLEAN_10036095	5.80258	-0.117576	4.72869e-05	0.000303677	non-specific lipid-transfer protein 1
Pgl_GLEAN_10025349	5.7743	1.68083	3.54848e-13	1.08236e-11	cytochrome P450 86A2-like
Pgl_GLEAN_10022818	5.76808	-1.59506	0.000768687	0.00339959	hypothetical protein BAE44_0008675
Pgl_GLEAN_10034369	5.76742	-1.59526	0.000310213	0.00156741	protein SRG1
Pgl_GLEAN_10015559	5.76656	-1.59559	0.000217168	0.00115062	Cyanohydrin beta-glucosyltransferase
Pgl_GLEAN_10015300	5.7665	-1.59561	0.000181031	0.000981443	polyol transporter 5
Pgl_GLEAN_10009712	5.76631	-1.59569	0.000159231	0.000878253	hypothetical protein SEVIR_9G080000v2
Pgl_GLEAN_10000683	5.76582	-1.59583	0.00134751	0.0055122	Transcription factor bHLH137
Pgl_GLEAN_10001505	5.75925	4.63257	1.08376e-17	6.08128e-16	putative cell wall protein
Pgl_GLEAN_10015517	5.75582	1.90129	6.46842e-19	4.42137e-17	Anti-sigma-I factor RsgI6
Pgl_GLEAN_10011514	5.7535	1.66103	1.52687e-05	0.000111545	probable WRKY transcription factor 62
Pgl_GLEAN_10026301	5.74678	-0.166255	0.0114906	0.0331036	cellulose synthase-like protein D4
Pgl_GLEAN_10001607	5.74627	2.0963	1.46273e-17	8.10015e-16	stachyose synthase
Pgl_GLEAN_10019489	5.72591	0.523566	7.1335e-07	7.1304e-06	WAS/WASL-interacting protein family member 1
Pgl_GLEAN_10017643	5.70607	4.40455	1.4972e-06	1.4082e-05	wall-associated receptor kinase 2
Pgl_GLEAN_10036913	5.70296	-0.20229	2.19137e-09	3.52099e-08	Crocetin glucosyltransferase, chloroplastic
Pgl_GLEAN_10017552	5.69833	1.32443	2.04872e-16	9.82201e-15	NAC domain-containing protein 73
Pgl_GLEAN_10008342	5.69556	-1.6409	0.00184499	0.00717725	glucan endo-1,3-beta-glucosidase 8
Pgl_GLEAN_10024000	5.69444	4.39297	9.61028e-14	3.21548e-12	wall-associated receptor kinase 5
Pgl_GLEAN_10015833	5.68282	-0.219417	8.89597e-07	8.7527e-06	zinc finger CCCH domain-containing protein 9-like isoform X1
Pgl_GLEAN_10005220	5.6819	3.7305	1.23446e-24	1.53096e-22	subtilisin-like protease SBT1.9
Pgl_GLEAN_10023432	5.6696	1.29835	2.12388e-05	0.000149669	proline-rich protein 4
Pgl_GLEAN_10026005	5.66555	2.35648	3.64955e-14	1.28986e-12	momilactone A synthase-like
Pgl_GLEAN_10001029	5.65933	-0.238694	0.000962827	0.00414157	P-(S)-hydroxymandelonitrile lyase-like
Pgl_GLEAN_10016853	5.65277	0.928409	0.00359751	0.0125752	G-type lectin S-receptor-like serine/threonine-protein kinase B120 isoform X1
Pgl_GLEAN_10012066	5.63523	1.78654	1.61034e-14	6.08608e-13	protein CDI-like
Pgl_GLEAN_10034775	5.61899	2.15292	3.48475e-13	1.06449e-11	sodium/calcium exchanger NCL1
Pgl_GLEAN_10033598	5.61658	-1.68908	0.000676197	0.00305313	Cyclin-P2-1
Pgl_GLEAN_10028374	5.6158	-1.68926	0.00377548	0.0131043	putative acetyltransferase
Pgl_GLEAN_10025478	5.6157	-1.68931	0.00258755	0.00955271	leucine zipper putative tumor suppressor 2-like
Pgl_GLEAN_10015542	5.60014	2.89842	9.2101e-16	4.03278e-14	fasciclin-like arabinogalactan protein 7
Pgl_GLEAN_10034126	5.59299	0.872903	8.67999e-14	2.92311e-12	fatty acid amide hydrolase
Pgl_GLEAN_10023695	5.58549	0.865655	2.46788e-08	3.27433e-07	BAHD acyltransferase DCR
Pgl_GLEAN_10035647	5.55769	5.32185	3.13685e-31	8.89962e-29	putative wall-associated receptor kinase-like 16
Pgl_GLEAN_10031248	5.5548	-0.3276	7.62775e-05	0.000460042	predicted protein
Pgl_GLEAN_10031152	5.55407	4.36417	1.4436e-24	1.74845e-22	potassium transporter 27
Pgl_GLEAN_10021706	5.55375	-0.328084	1.13198e-08	1.60139e-07	dirigent protein 21-like
Pgl_GLEAN_10001400	5.55114	1.47064	1.83408e-08	2.49741e-07	POT family protein
Pgl_GLEAN_10026101	5.54056	2.23702	5.1963e-10	9.34207e-09	peroxidase 3
Pgl_GLEAN_10016490	5.53684	3.58988	9.87911e-13	2.77244e-11	chaperonin-like RbcX protein 2, chloroplastic
Pgl_GLEAN_10006620	5.52068	1.15913	4.627e-08	5.80787e-07	alpha-expansin 1
Pgl_GLEAN_10017620	5.51864	6.2782	7.84891e-59	8.12793e-55	peroxidase A2
Pgl_GLEAN_10036356	5.51818	0.804793	0.000592074	0.00272438	ABC transporter B family member 9
Pgl_GLEAN_10031538	5.51598	4.39462	5.34795e-15	2.0859e-13	polyamine oxidase
Pgl_GLEAN_10026262	5.51579	2.35601	2.10026e-10	4.02391e-09	4-coumarate--CoA ligase-like 3
Pgl_GLEAN_10028240	5.51137	-0.364446	0.00015448	0.000856377	Mitogen-activated protein kinase kinase kinase NPK1
Pgl_GLEAN_10019833	5.51067	1.43267	5.92692e-12	1.46658e-10	blue copper protein
Pgl_GLEAN_10000596	5.50969	3.78086	5.56651e-31	1.55794e-28	psbP domain-containing protein 3, chloroplastic
Pgl_GLEAN_10008497	5.50966	-0.365312	9.90864e-07	9.64822e-06	hypothetical protein SEVIR_2G318100v2
Pgl_GLEAN_10016481	5.50798	-0.366361	1.72592e-07	1.94269e-06	3-oxoacyl-[acyl-carrier-protein] reductase 4
Pgl_GLEAN_10024036	5.50707	-0.366839	1.62934e-06	1.52006e-05	subtilisin-like protease SBT1.4
Pgl_GLEAN_10014427	5.50654	-0.367105	7.72461e-05	0.000464531	predicted protein
Pgl_GLEAN_10023433	5.50167	0.789218	1.34711e-09	2.26278e-08	proline-rich protein 4-like
Pgl_GLEAN_10028258	5.48692	-0.384428	4.56843e-05	0.000294298	probable F-box protein At4g22030
Pgl_GLEAN_10035257	5.48576	5.52768	3.53497e-47	1.0459e-43	chalcone synthase C2
Pgl_GLEAN_10031992	5.48485	-0.385577	2.1108e-05	0.000149051	Aspartyl protease family protein
Pgl_GLEAN_10034330	5.46608	3.63402	1.9112e-24	2.28803e-22	COBRA-like protein 5
Pgl_GLEAN_10030160	5.46155	1.10456	2.30297e-07	2.53168e-06	---NA---
Pgl_GLEAN_10005855	5.46111	0.286631	6.83201e-05	0.000418632	GDSL esterase/lipase
Pgl_GLEAN_10024027	5.46082	-0.405409	3.84142e-07	4.03148e-06	predicted protein
Pgl_GLEAN_10007650	5.45952	-0.405778	0.0049392	0.0163516	fatty acyl-CoA reductase 2
Pgl_GLEAN_10019234	5.45609	3.18435	8.75528e-14	2.94368e-12	uncharacterized protein LOC112885010
Pgl_GLEAN_10023042	5.44666	0.27443	0.000696577	0.00312946	translocon-associated protein beta (TRAPB) family protein
Pgl_GLEAN_10023617	5.44665	2.93569	1.39704e-11	3.26939e-10	probable WRKY transcription factor 53
Pgl_GLEAN_10030054	5.44473	0.73728	1.23604e-11	2.92232e-10	protein MARD1
Pgl_GLEAN_10016854	5.43536	-0.425732	0.00386382	0.0133373	probable LRR receptor-like serine/threonine-protein kinase At1g74360
Pgl_GLEAN_10006969	5.43462	0.263102	1.27687e-10	2.54281e-09	Ent-pimara-8(14),15-diene synthase
Pgl_GLEAN_10004142	5.4314	3.36547	5.17545e-18	3.04513e-16	probable inactive beta-glucosidase 14
Pgl_GLEAN_10005788	5.42592	1.07127	1.94294e-12	5.16563e-11	chemocyanin precursor
Pgl_GLEAN_10004980	5.42319	1.7892	3.49677e-17	1.85221e-15	protein trichome birefringence-like 33
Pgl_GLEAN_10002771	5.42213	5.60615	3.42968e-12	8.82387e-11	uncharacterized protein LOC101756585
Pgl_GLEAN_10016567	5.41383	0.709108	8.19593e-12	1.9807e-10	BURP domain-containing protein 12
Pgl_GLEAN_10037951	5.41067	-0.446193	2.37188e-05	0.00016446	uncharacterized protein LOC100277095 precursor
Pgl_GLEAN_10015493	5.40925	0.240029	1.49868e-05	0.000109796	putative xyloglucan endotransglucosylase/hydrolase protein 1
Pgl_GLEAN_10028136	5.40282	3.95142	1.02518e-35	5.73853e-33	nucleobase-ascorbate transporter LPE1
Pgl_GLEAN_10002964	5.39916	2.97432	2.85113e-14	1.03054e-12	---NA---
Pgl_GLEAN_10021544	5.39329	4.2423	2.36416e-10	4.4798e-09	protein WALLS ARE THIN 1
Pgl_GLEAN_10031796	5.38689	-0.466226	4.54894e-07	4.70714e-06	transcription factor bHLH14
Pgl_GLEAN_10008465	5.35119	4.33052	5.03469e-45	1.04273e-41	meiosis 5
Pgl_GLEAN_10032921	5.34673	0.998338	5.32959e-13	1.56569e-11	cysteine-rich receptor-like protein kinase 10
Pgl_GLEAN_10007962	5.34646	1.89397	2.72518e-21	2.45121e-19	premnaspirodiene oxygenase-like
Pgl_GLEAN_10034312	5.34606	0.997847	1.59228e-10	3.12289e-09	PLASMODESMATA CALLOSE-BINDING PROTEIN 2
Pgl_GLEAN_10000595	5.33995	1.88732	8.57529e-10	1.49121e-08	cyclin-dependent kinase B2-1
Pgl_GLEAN_10012234	5.3389	-0.506156	0.000240527	0.00125448	endoglucanase 6
Pgl_GLEAN_10010676	5.33729	-0.507133	6.5772e-07	6.60623e-06	transcription factor MYB41
Pgl_GLEAN_10023141	5.33676	-0.507463	4.73564e-05	0.000304029	putative F-box protein PP2-B8
Pgl_GLEAN_10023143	5.33633	-0.507745	8.59718e-08	1.02685e-06	cytochrome P450 89A2
Pgl_GLEAN_10034781	5.33529	3.50709	6.46897e-30	1.48619e-27	GDSL esterase/lipase APG
Pgl_GLEAN_10036033	5.33097	4.6166	7.14584e-08	8.65482e-07	wall-associated receptor kinase 5
Pgl_GLEAN_10005615	5.33054	3.26809	2.75449e-11	6.11448e-10	Linoleate 9S-lipoxygenase 2
Pgl_GLEAN_10035746	5.32125	0.162709	0.000548526	0.00255868	Cyclin-like
Pgl_GLEAN_10009759	5.31024	-0.528853	9.5055e-07	9.29063e-06	probable LRR receptor-like serine/threonine-protein kinase At1g07650 isoform X3
Pgl_GLEAN_10036949	5.30808	0.613842	1.05637e-07	1.23328e-06	Dynein light chain, cytoplasmic
Pgl_GLEAN_10018494	5.30668	3.30712	3.82439e-16	1.76408e-14	uncharacterized protein LOC101763883
Pgl_GLEAN_10007396	5.30496	5.00228	6.00146e-38	4.28608e-35	GDSL esterase/lipase
Pgl_GLEAN_10005916	5.28786	0.134134	1.34711e-07	1.54485e-06	protein app1
Pgl_GLEAN_10005129	5.28527	4.41358	1.73221e-09	2.84053e-08	putative laccase-9
Pgl_GLEAN_10032636	5.28184	-0.551504	0.0022649	0.0085226	GDSL esterase/lipase
Pgl_GLEAN_10023538	5.25859	-0.571472	0.00013963	0.000783494	probable galacturonosyltransferase-like 3
Pgl_GLEAN_10007146	5.25812	-0.571695	4.79088e-05	0.000307005	glycerol-3-phosphate 2-O-acyltransferase 6
Pgl_GLEAN_10009466	5.25459	-0.573549	6.4727e-05	0.000399333	Protein IRX15-LIKE
Pgl_GLEAN_10014508	5.25312	3.62971	3.88947e-18	2.35309e-16	---NA---
Pgl_GLEAN_10025059	5.24372	0.555649	1.8124e-09	2.96498e-08	Putative wall-associated protein kinase
Pgl_GLEAN_10017152	5.23691	1.94799	3.84148e-12	9.82234e-11	AAA-ATPase ASD, mitochondrial-like
Pgl_GLEAN_10025700	5.23522	6.4726	3.62955e-15	1.45681e-13	putative leucine-rich repeat receptor-like protein kinase At2g19210
Pgl_GLEAN_10021024	5.21849	3.68754	4.10396e-24	4.72207e-22	phosphoinositide phospholipase C 2
Pgl_GLEAN_10017820	5.2063	3.63114	1.00541e-13	3.35313e-12	protein TPX2
Pgl_GLEAN_10019505	5.20059	-0.617488	8.91229e-07	8.76044e-06	Rhodanese-like domain-containing protein 19 mitochondrial
Pgl_GLEAN_10022855	5.19882	0.515154	2.15238e-05	0.000151317	neurofilament heavy polypeptide isoform X1
Pgl_GLEAN_10016504	5.19237	0.0505721	1.22791e-05	9.18431e-05	scarecrow-like protein 23
Pgl_GLEAN_10006968	5.18822	1.13292	4.73824e-12	1.19094e-10	ent-kaur-16-ene synthase, chloroplastic-like
Pgl_GLEAN_10034029	5.18775	0.0484374	0.0123353	0.0351217	hypothetical protein SETIT_2G019400v2
Pgl_GLEAN_10004175	5.17413	1.88891	2.66096e-14	9.6856e-13	acetylserotonin O-methyltransferase 3
Pgl_GLEAN_10012244	5.17339	0.492591	5.83599e-09	8.66445e-08	auxin-responsive protein SAUR36
Pgl_GLEAN_10009693	5.17222	3.29514	2.00066e-17	1.09329e-15	beta-sesquiphellandrene synthase-like
Pgl_GLEAN_10001754	5.17134	10.5219	4.43562e-20	3.44068e-18	triose phosphate/phosphate translocator TPT, chloroplastic
Pgl_GLEAN_10037010	5.16919	2.02669	5.11323e-10	9.20871e-09	hypothetical protein SETIT_2G328400v2
Pgl_GLEAN_10001310	5.15919	2.14595	1.63873e-11	3.78369e-10	glycerol-3-phosphate acyltransferase 1
Pgl_GLEAN_10032139	5.1562	4.8196	9.11818e-17	4.65139e-15	NAC domain-containing protein 22-like
Pgl_GLEAN_10037223	5.15441	1.71377	2.66944e-10	5.01239e-09	UDP-glycosyltransferase 87A2
Pgl_GLEAN_10035890	5.14841	3.57498	1.33446e-11	3.13711e-10	flowering locus T3 B1
Pgl_GLEAN_10011716	5.14746	1.86454	2.63484e-06	2.32907e-05	L-type lectin-domain containing receptor kinase IV.3
Pgl_GLEAN_10008288	5.14594	9.04415	3.07483e-08	3.99265e-07	fructose-bisphosphate aldolase, chloroplastic
Pgl_GLEAN_10032630	5.14519	0.813977	4.18348e-09	6.40859e-08	anthranilate O-methyltransferase 1
Pgl_GLEAN_10019116	5.14096	-0.664796	0.000990624	0.00423726	LRR receptor-like serine/threonine-protein kinase GSO1
Pgl_GLEAN_10004542	5.13008	2.63249	0.0136222	0.0380998	hypothetical protein OsI_35544
Pgl_GLEAN_10027326	5.12787	1.8455	4.57336e-18	2.72181e-16	Primary amine oxidase
Pgl_GLEAN_10032971	5.12161	-0.00956353	1.45719e-08	2.01737e-07	2-alkenal reductase (NADP(+)-dependent)
Pgl_GLEAN_10004905	5.1195	4.91352	1.06833e-21	1.01964e-19	protein trichome birefringence-like 34
Pgl_GLEAN_10021249	5.11258	-0.687671	3.33902e-06	2.87904e-05	predicted protein
Pgl_GLEAN_10025548	5.10463	5.77282	7.58066e-23	7.9697e-21	protein STRUBBELIG-RECEPTOR FAMILY 8
Pgl_GLEAN_10003893	5.10368	1.6657	0.000870096	0.00378981	Anthocyanidin reductase
Pgl_GLEAN_10017392	5.09863	0.426681	3.1128e-06	2.70879e-05	P-loop containing nucleoside triphosphate hydrolase superfamily protein
Pgl_GLEAN_10006591	5.08825	-0.0386989	1.25962e-05	9.38079e-05	dirigent protein 1
Pgl_GLEAN_10031213	5.08774	0.762244	6.42457e-09	9.45023e-08	premnaspirodiene oxygenase-like
Pgl_GLEAN_10010052	5.08013	-0.712844	1.085e-05	8.21563e-05	CASP-like protein 2C2
Pgl_GLEAN_10036487	5.07969	-0.712754	0.00259536	0.00957812	probable LRR receptor-like serine/threonine-protein kinase At3g47570
Pgl_GLEAN_10021120	5.07928	-0.71322	3.95866e-05	0.000259378	hypothetical protein SETIT_7G013500v2
Pgl_GLEAN_10017740	5.07897	4.76405	3.01253e-15	1.23305e-13	chalcone synthase 1
Pgl_GLEAN_10004330	5.07484	0.405101	1.6814e-09	2.76596e-08	plasma membrane associated protein
Pgl_GLEAN_10021300	5.06795	-0.0556365	8.93579e-08	1.06178e-06	protein NRT1/ PTR FAMILY 8.5
Pgl_GLEAN_10005730	5.06299	1.25085	1.72796e-15	7.27393e-14	Blue copper protein
Pgl_GLEAN_10028649	5.06213	1.92494	5.27258e-11	1.12115e-09	pectin acetylesterase 3
Pgl_GLEAN_10015650	5.06063	2.38225	6.65205e-16	2.98205e-14	transcription factor MYB61
Pgl_GLEAN_10024979	5.05816	3.44195	2.82204e-25	3.74662e-23	36.4 kDa proline-rich protein
Pgl_GLEAN_10004196	5.05723	0.735182	6.32749e-06	5.12109e-05	Leucine Rich Repeat family protein, expressed
Pgl_GLEAN_10017642	5.05496	3.39189	9.89511e-05	0.000579054	wall-associated receptor kinase 2
Pgl_GLEAN_10001189	5.05429	7.49987	8.93152e-54	4.62452e-50	plastocyanin, chloroplastic
Pgl_GLEAN_10015722	5.0513	-0.0700454	3.23885e-06	2.80317e-05	fasciclin-like arabinogalactan protein 1
Pgl_GLEAN_10028162	5.04996	-0.0711739	2.23046e-05	0.000156064	3-ketoacyl-CoA synthase 6
Pgl_GLEAN_10030289	5.03971	6.20297	4.33291e-18	2.58614e-16	prolycopene isomerase 1, chloroplastic
Pgl_GLEAN_10022639	5.03137	-0.0867115	5.72196e-09	8.51348e-08	tyrosine aminotransferase isoform X1
Pgl_GLEAN_10035117	5.0311	3.46201	1.14809e-09	1.94583e-08	expansin-B3
Pgl_GLEAN_10033183	5.02891	1.21945	1.41577e-15	6.03332e-14	DUF309 domain protein
Pgl_GLEAN_10002416	5.01642	0.69857	6.87253e-05	0.000420493	WAT1-related protein At3g30340
Pgl_GLEAN_10027569	5.01569	5.78875	1.13383e-37	7.8276e-35	chlorophyll a-b binding protein of LHCII type 1
Pgl_GLEAN_10002881	5.01425	1.20619	1.26384e-10	2.51928e-09	potassium transporter 22
Pgl_GLEAN_10004218	5.01249	1.58057	4.40044e-13	1.31702e-11	hypothetical protein SETIT_1G313600v2
Pgl_GLEAN_10011159	5.01174	-0.103425	7.50122e-08	9.04821e-07	cationic peroxidase 1
Pgl_GLEAN_10031189	5.01145	2.23428	1.46287e-10	2.87725e-09	tyrosine N-monooxygenase-like
Pgl_GLEAN_10002892	5.00005	1.86686	1.15241e-11	2.74025e-10	cytochrome P450 93G2
Pgl_GLEAN_10031207	4.99945	0.681988	4.30622e-11	9.30962e-10	premnaspirodiene oxygenase
Pgl_GLEAN_10021288	4.98769	-0.786274	0.00360315	0.0125928	treacle protein
Pgl_GLEAN_10025481	4.98745	1.38053	8.53312e-05	0.000507989	probable histone H2AXb
Pgl_GLEAN_10003818	4.98521	-0.787354	9.94166e-06	7.59505e-05	---NA---
Pgl_GLEAN_10017850	4.96375	3.64733	9.2814e-27	1.47867e-24	protein trichome birefringence-like 33
Pgl_GLEAN_10011587	4.96364	4.99082	3.56988e-43	4.62099e-40	NDR1/HIN1-like protein 1
Pgl_GLEAN_10025007	4.96268	1.35863	5.43713e-09	8.14234e-08	beta-D-xylosidase 4
Pgl_GLEAN_10026514	4.95919	4.92533	1.33369e-27	2.36086e-25	NDR1/HIN1-like protein 1
Pgl_GLEAN_10008129	4.95755	0.644144	1.92498e-08	2.61309e-07	DNA binding protein
Pgl_GLEAN_10004751	4.95754	2.91048	6.10287e-16	2.75374e-14	predicted protein
Pgl_GLEAN_10018029	4.95522	1.35162	0.000620912	0.00283597	cyclin B2
Pgl_GLEAN_10002347	4.9513	-0.81344	4.44106e-06	3.71482e-05	transcription factor SOX-4
Pgl_GLEAN_10007653	4.94711	0.911687	0.000121647	0.000694538	fatty acyl-CoA reductase 1
Pgl_GLEAN_10025028	4.94356	0.289314	3.27908e-06	2.83444e-05	rapid alkalinization factor 1 precursor
Pgl_GLEAN_10021537	4.93935	0.904937	3.23474e-11	7.11952e-10	Protein kinase, catalytic domain
Pgl_GLEAN_10034777	4.93715	0.625688	5.08772e-06	4.20478e-05	sodium/calcium exchanger NCL1
Pgl_GLEAN_10001836	4.93689	3.22872	1.37681e-18	8.99532e-17	hypothetical protein GQ55_9G481900
Pgl_GLEAN_10026164	4.9292	2.67899	2.2375e-12	5.8883e-11	probable inactive receptor kinase At5g10020
Pgl_GLEAN_10002265	4.92361	0.61461	1.40396e-08	1.94628e-07	premnaspirodiene oxygenase
Pgl_GLEAN_10006166	4.91657	-0.840069	3.15839e-06	2.74385e-05	hypothetical protein BAE44_0003423
Pgl_GLEAN_10033133	4.91591	3.84727	5.21043e-12	1.30173e-10	cellulose synthase-like protein H1
Pgl_GLEAN_10036173	4.91468	-0.185154	2.49552e-05	0.000171916	3-ketoacyl-CoA synthase 11
Pgl_GLEAN_10004452	4.89501	-0.201987	7.0104e-07	7.01412e-06	probable WRKY transcription factor 70 isoform X1
Pgl_GLEAN_10017095	4.89205	-0.203942	0.000156713	0.000867134	beta-amylase-like isoform X1
Pgl_GLEAN_10017739	4.87676	2.7686	5.41827e-12	1.34877e-10	chalcone synthase
Pgl_GLEAN_10014891	4.87663	2.47578	1.93941e-07	2.15836e-06	hypothetical protein C2845_PM13G04840
Pgl_GLEAN_10012068	4.86851	0.840416	3.74463e-08	4.78439e-07	putrescine hydroxycinnamoyltransferase 1-like
Pgl_GLEAN_10012406	4.86755	1.07142	5.53517e-13	1.62148e-11	Transcription factor MYB39
Pgl_GLEAN_10020887	4.85647	0.212826	3.5784e-06	3.05996e-05	serine carboxypeptidase-like 45
Pgl_GLEAN_10021003	4.84578	-0.894127	4.3345e-05	0.000281417	Sialyltransferase-like protein 2
Pgl_GLEAN_10019782	4.84478	-0.894719	2.81672e-06	2.47296e-05	transcription repressor OFP13
Pgl_GLEAN_10003414	4.84401	-0.895094	0.00142827	0.00578603	uncharacterized protein LOC101768329
Pgl_GLEAN_10033606	4.84023	1.71734	1.64167e-10	3.20705e-09	vesicle-associated protein 1-3-like
Pgl_GLEAN_10028239	4.80704	3.83677	2.01948e-17	1.10067e-15	GDSL-motif lipase/hydrolase-like
Pgl_GLEAN_10002022	4.80567	-0.923549	0.000238197	0.00124453	LRR receptor-like serine/threonine-protein kinase GSO2
Pgl_GLEAN_10012750	4.79859	4.84679	1.26588e-41	1.43639e-38	Acyclic sesquiterpene synthase
Pgl_GLEAN_10029933	4.78979	2.39275	5.89126e-07	5.99282e-06	OSJNBb0045P24.5-like protein
Pgl_GLEAN_10010226	4.78704	-0.291746	7.33361e-07	7.31278e-06	non-specific lipid transfer protein GPI-anchored 2-like
Pgl_GLEAN_10034309	4.7822	3.35432	3.53233e-14	1.25056e-12	putative receptor protein kinase ZmPK1
Pgl_GLEAN_10024041	4.77842	2.20952	3.17427e-07	3.39053e-06	uncharacterized LOC100275491
Pgl_GLEAN_10002626	4.7762	4.3535	3.47144e-14	1.23322e-12	ABC transporter G family member 45
Pgl_GLEAN_10012582	4.77593	3.61299	1.09676e-16	5.54022e-15	glycerol-3-phosphate 2-O-acyltransferase 6
Pgl_GLEAN_10017156	4.77036	-0.950958	2.55364e-05	0.000175301	probable L-gulonolactone oxidase 6
Pgl_GLEAN_10019225	4.76845	-0.951806	2.19008e-05	0.000153706	salicylate carboxymethyltransferase
Pgl_GLEAN_10028882	4.7665	-0.308942	3.45034e-07	3.66749e-06	probable cytokinin riboside 5'-monophosphate phosphoribohydrolase LOGL2
Pgl_GLEAN_10024694	4.76423	2.36895	6.05192e-24	6.81203e-22	predicted protein
Pgl_GLEAN_10008166	4.76297	-0.310863	0.001215	0.00504286	probable pectinesterase/pectinesterase inhibitor 12
Pgl_GLEAN_10014960	4.76275	0.132591	7.78459e-07	7.72268e-06	UDP-glycosyltransferase 88A1-like
Pgl_GLEAN_10035432	4.75889	1.34615	7.33039e-05	0.000445089	probable beta-D-xylosidase 7
Pgl_GLEAN_10003817	4.75462	1.3413	1.43572e-07	1.6356e-06	PH domain leucine-rich repeat-containing protein phosphatase 1
Pgl_GLEAN_10035228	4.74554	1.757	1.01248e-05	7.70933e-05	UPF0481 protein At3g47200-like
Pgl_GLEAN_10013879	4.74197	-0.328774	7.25595e-06	5.7622e-05	cationic amino acid transporter 5
Pgl_GLEAN_10004150	4.73387	4.01555	3.0863e-18	1.89113e-16	protein ECERIFERUM 1
Pgl_GLEAN_10006795	4.73147	-0.980067	0.000262441	0.00135243	UDP-glucuronate 4-epimerase 6
Pgl_GLEAN_10011749	4.73108	-0.980202	3.04004e-05	0.000205089	ras-related protein RABA3
Pgl_GLEAN_10021834	4.72262	2.48332	1.41973e-21	1.31268e-19	metacaspase-1 isoform X2
Pgl_GLEAN_10004359	4.71274	1.45909	1.82206e-06	1.68167e-05	sugar transport protein MST3
Pgl_GLEAN_10024200	4.7041	1.59073	1.53894e-14	5.82689e-13	leucine-rich repeat receptor-like serine/threonine-protein kinase BAM1
Pgl_GLEAN_10016204	4.69621	3.46627	1.01105e-19	7.5869e-18	protein O-linked-mannose beta-1,4-N-acetylglucosaminyltransferase 2
Pgl_GLEAN_10033016	4.69608	-0.366666	1.99687e-06	1.8235e-05	myb-related protein Zm38
Pgl_GLEAN_10022057	4.69287	-1.00903	0.00846743	0.0256763	uncharacterized protein LOC101784596
Pgl_GLEAN_10001435	4.69285	-1.0092	0.00151165	0.00607213	zinc finger (C3HC4-type RING finger) family protein
Pgl_GLEAN_10007694	4.69026	-1.01011	0.003747	0.0130186	putative disease resistance RPP13-like protein 2
Pgl_GLEAN_10014380	4.69023	-1.01032	2.11623e-05	0.000149239	Sec14p-like phosphatidylinositol transfer family protein
Pgl_GLEAN_10017035	4.68524	2.37352	2.85526e-09	4.5107e-08	hypothetical protein SETIT_2G015500v2
Pgl_GLEAN_10018912	4.67503	-0.384435	0.00012074	0.000690211	peroxidase 70-like
Pgl_GLEAN_10003133	4.67236	-0.385992	1.21781e-05	9.11862e-05	peroxidase P7
Pgl_GLEAN_10012581	4.67223	-0.385967	2.69846e-06	2.38061e-05	cytochrome P450 86A1
Pgl_GLEAN_10036638	4.66724	0.0497009	4.89731e-08	6.12119e-07	AChain A, Beta-glucosidase Os4bglu12
Pgl_GLEAN_10019490	4.66596	3.63983	9.32733e-40	8.78083e-37	putative UDP-rhamnose:rhamnosyltransferase 1
Pgl_GLEAN_10016441	4.66399	2.91804	1.83667e-15	7.70024e-14	ferredoxin C 1, chloroplastic
Pgl_GLEAN_10019438	4.66148	0.382143	1.8232e-05	0.000130749	putative anthocyanidin reductase
Pgl_GLEAN_10028018	4.66031	2.91456	5.37756e-11	1.14113e-09	putative 12-oxophytodienoate reductase 11
Pgl_GLEAN_10004451	4.65931	2.0982	7.13927e-12	1.73343e-10	probable WRKY transcription factor 67
Pgl_GLEAN_10004392	4.6536	3.31285	3.27368e-14	1.16497e-12	Sugar transport protein 5
Pgl_GLEAN_10011518	4.65209	6.73436	3.79921e-38	2.8102e-35	probable chalcone--flavonone isomerase 3
Pgl_GLEAN_10006177	4.65016	-1.04018	0.00435469	0.0147225	endoglucanase 23
Pgl_GLEAN_10000486	4.64979	0.0349337	2.2082e-05	0.000154873	transcription factor UPBEAT1
Pgl_GLEAN_10004002	4.64786	-1.04115	7.65332e-05	0.000461181	Aspartic proteinase nepenthesin-1
Pgl_GLEAN_10008955	4.64337	2.08385	1.96412e-05	0.000139455	Vesicle-associated protein 1-1
Pgl_GLEAN_10002345	4.6345	0.358954	1.0572e-06	1.02268e-05	putative disease resistance protein RGA3
Pgl_GLEAN_10010159	4.62584	0.623348	1.86226e-06	1.71191e-05	GDSL esterase/lipase At4g10955
Pgl_GLEAN_10030775	4.62401	6.02365	3.14343e-10	5.84412e-09	NIN-like protein 1
Pgl_GLEAN_10019251	4.62392	2.23735	2.01218e-10	3.86231e-09	L-type lectin-domain containing receptor kinase IV.1-like
Pgl_GLEAN_10018113	4.62258	-0.426037	8.67796e-05	0.000516167	Cytochrome P450 89A2
Pgl_GLEAN_10030012	4.61596	3.877	1.53829e-27	2.67727e-25	chalcone--flavonone isomerase
Pgl_GLEAN_10024109	4.61163	0.00340119	0.00156662	0.00624926	hypothetical protein SEVIR_8G252242v2
Pgl_GLEAN_10026973	4.61127	4.90064	1.02656e-50	3.5435e-47	11-beta-hydroxysteroid dehydrogenase 1B
Pgl_GLEAN_10035712	4.60559	2.37364	1.16637e-13	3.87747e-12	calcium and calcium/calmodulin-dependent serine/threonine-protein kinase isoform X1
Pgl_GLEAN_10034251	4.59921	5.03358	5.03912e-35	2.60913e-32	traB domain-containing protein isoform X2
Pgl_GLEAN_10027475	4.59802	0.326497	0.00177063	0.00692104	histone H4
Pgl_GLEAN_10005130	4.59501	0.323535	0.000110759	0.000640228	putative laccase-9
Pgl_GLEAN_10031431	4.59238	8.95106	3.78434e-46	8.70861e-43	rubredoxin family protein
Pgl_GLEAN_10022103	4.59131	1.8395	4.01912e-10	7.37943e-09	serine carboxypeptidase-like 34
Pgl_GLEAN_10021117	4.58965	2.74001	5.89554e-13	1.72024e-11	alpha-humulene synthase
Pgl_GLEAN_10005809	4.588	2.11999	2.03241e-13	6.49586e-12	probable lysophospholipase BODYGUARD 3
Pgl_GLEAN_10006486	4.5856	0.587234	1.33709e-05	9.88311e-05	peroxidase 5-like
Pgl_GLEAN_10002392	4.58171	3.03421	1.31329e-10	2.61031e-09	probable glutathione S-transferase GSTU6
Pgl_GLEAN_10021982	4.58064	1.60454	3.16942e-11	6.98317e-10	Long-chain-alcohol oxidase FAO4B
Pgl_GLEAN_10012559	4.5788	1.00664	4.19683e-08	5.30003e-07	3,9-dihydroxypterocarpan 6A-monooxygenase
Pgl_GLEAN_10030235	4.56535	-1.10232	0.00572887	0.0184923	cell number regulator 10
Pgl_GLEAN_10025261	4.56392	-1.10283	0.000855585	0.00373367	receptor-like protein kinase HSL1
Pgl_GLEAN_10010299	4.56047	-1.10425	0.00169327	0.00667098	transcription factor bHLH87
Pgl_GLEAN_10006766	4.56044	3.79831	1.98385e-14	7.37657e-13	pore-forming toxin-like protein Hfr-2
Pgl_GLEAN_10008834	4.5571	2.00308	2.28753e-12	6.01233e-11	protein CHUP1, chloroplastic
Pgl_GLEAN_10026036	4.55558	5.08092	9.09539e-11	1.86325e-09	putative esterase
Pgl_GLEAN_10029934	4.54477	3.08676	4.7831e-17	2.47657e-15	OSJNBb0045P24.5-like protein
Pgl_GLEAN_10005296	4.54374	2.31564	2.2687e-13	7.22879e-12	uncharacterized protein LOC101778418
Pgl_GLEAN_10026118	4.53066	1.97775	2.53969e-06	2.25943e-05	L-ascorbate oxidase homolog
Pgl_GLEAN_10021707	4.52917	3.07203	3.79029e-16	1.76011e-14	tropinone reductase homolog At5g06060-like isoform X1
Pgl_GLEAN_10027277	4.52521	-0.0704251	0.000351556	0.00174397	GDSL esterase/lipase LTL1
Pgl_GLEAN_10006568	4.5222	1.876	0.000230049	0.00120805	aromatic-L-amino-acid decarboxylase
Pgl_GLEAN_10016824	4.51977	-1.13488	0.00346544	0.0121793	histone H4
Pgl_GLEAN_10017608	4.51967	1.66482	5.29976e-08	6.56872e-07	DNA methyl transferase2
Pgl_GLEAN_10021985	4.51543	-1.13651	0.000337185	0.00168194	long-chain-alcohol oxidase FAO1
Pgl_GLEAN_10013209	4.51218	3.01255	9.75526e-11	1.98469e-09	7-deoxyloganetic acid glucosyltransferase
Pgl_GLEAN_10024170	4.51099	1.53935	0.000974232	0.00418096	Glycerol-3-phosphate acyltransferase 1
Pgl_GLEAN_10012510	4.50774	5.5845	2.71815e-26	4.05005e-24	hypothetical protein SEVIR_4G241200v2
Pgl_GLEAN_10026953	4.50693	4.94542	9.27076e-30	2.04262e-27	cellulose synthase A catalytic subunit 9 [UDP-forming]
Pgl_GLEAN_10035661	4.50021	4.86867	1.64769e-14	6.21589e-13	UDP-xylose transporter 1
Pgl_GLEAN_10002350	4.49994	4.38681	1.04297e-14	4.01506e-13	4-hydroxyphenylacetaldehyde oxime monooxygenase-like
Pgl_GLEAN_10025388	4.4987	1.94891	8.57406e-11	1.76694e-09	protein trichome birefringence-like 28
Pgl_GLEAN_10006171	4.49851	4.48292	1.82231e-31	5.46983e-29	Cytochrome P450 78A6
Pgl_GLEAN_10025441	4.49228	6.68334	2.45931e-46	6.36686e-43	dicarboxylate transporter 1, chloroplastic
Pgl_GLEAN_10008499	4.49078	5.33689	7.74902e-12	1.87708e-10	alcohol-forming fatty acyl-CoA reductase-like
Pgl_GLEAN_10005669	4.48942	1.52042	8.97985e-07	8.81847e-06	stachyose synthase
Pgl_GLEAN_10001549	4.48647	-0.103033	2.11537e-05	0.000149239	putative cyclic nucleotide-gated ion channel 7
Pgl_GLEAN_10030760	4.47785	0.492491	1.71708e-09	2.82018e-08	auxin-responsive protein SAUR36
Pgl_GLEAN_10022207	4.47769	0.491966	4.34968e-05	0.000282137	beta-glucosidase 12-like
Pgl_GLEAN_10010196	4.4741	1.73109	1.84186e-11	4.20582e-10	anthranilate O-methyltransferase 2
Pgl_GLEAN_10032965	4.47286	-1.1682	0.00217923	0.00826328	probable xyloglucan galactosyltransferase GT11
Pgl_GLEAN_10012550	4.47197	3.86368	2.61342e-06	2.31409e-05	beta-sesquiphellandrene synthase
Pgl_GLEAN_10014481	4.47197	-1.16843	0.000588191	0.00270903	patatin-like protein 7
Pgl_GLEAN_10003821	4.4695	-1.16945	0.00130814	0.00537343	---NA---
Pgl_GLEAN_10013810	4.46909	-1.16965	0.000266585	0.00137174	galactoside 2-alpha-L-fucosyltransferase
Pgl_GLEAN_10031209	4.4669	-0.551249	9.78052e-06	7.49128e-05	cytochrome P450 71D7
Pgl_GLEAN_10000178	4.46659	-0.551233	0.0139578	0.0388774	---NA---
Pgl_GLEAN_10017279	4.46544	2.87788	3.79382e-24	4.38959e-22	patatin-like protein 2
Pgl_GLEAN_10007645	4.4627	3.90164	1.8198e-17	1.00239e-15	12-oxophytodienoate reductase 1
Pgl_GLEAN_10022336	4.45725	0.701211	6.57603e-08	8.02097e-07	low-molecular-weight cysteine-rich protein LCR69 precursor
Pgl_GLEAN_10013250	4.45001	0.69379	0.00858452	0.0259629	histone H3.2
Pgl_GLEAN_10023134	4.44743	1.21499	2.27431e-06	2.05153e-05	desiccation-related protein PCC13-62-like
Pgl_GLEAN_10004953	4.44595	-0.136362	5.51178e-05	0.000347714	beta-expansin 4 precursor
Pgl_GLEAN_10015716	4.44455	4.9313	1.16101e-18	7.60941e-17	putative 3-methyladenine-DNA glycosylase
Pgl_GLEAN_10003801	4.44269	3.5192	2.04553e-19	1.48129e-17	protein trichome birefringence-like 34
Pgl_GLEAN_10024187	4.44182	-0.572061	0.000151904	0.000843678	leucine-rich repeat receptor-like protein kinase TDR
Pgl_GLEAN_10001345	4.44044	-0.57269	0.00636754	0.0202298	cell wall protein RBR3 isoform X1
Pgl_GLEAN_10021548	4.44006	3.45653	2.90719e-17	1.55584e-15	Glycosyltransferase family 61 protein
Pgl_GLEAN_10019957	4.4389	-0.573133	0.000569345	0.00263619	GDSL esterase/lipase At5g45670
Pgl_GLEAN_10024380	4.43385	4.18307	3.84393e-13	1.16052e-11	phosphopantothenate--cysteine ligase 1
Pgl_GLEAN_10025714	4.43353	2.35073	6.7643e-18	3.91328e-16	probable glucuronosyltransferase Os01g0926700
Pgl_GLEAN_10024977	4.43181	5.8279	2.75998e-16	1.29914e-14	Haloalkane dehalogenase 2
Pgl_GLEAN_10007922	4.42796	0.449186	1.39233e-05	0.000102548	ethylene-responsive transcription factor WIN1
Pgl_GLEAN_10010659	4.42693	2.52995	1.38068e-11	3.23476e-10	NDR1/HIN1-like protein 6
Pgl_GLEAN_10002604	4.42381	-1.20246	0.00163597	0.00647849	inactive leucine-rich repeat receptor-like serine/threonine-protein kinase At1g60630
Pgl_GLEAN_10036272	4.42377	0.671908	8.30089e-10	1.44958e-08	Peptide-N4-(N-acetyl-beta-glucosaminyl)asparagine amidase A
Pgl_GLEAN_10005201	4.42372	-1.20241	0.00112402	0.00471341	protein POLAR LOCALIZATION DURING ASYMMETRIC DIVISION AND REDISTRIBUTION
Pgl_GLEAN_10014432	4.41725	5.96579	2.33433e-31	6.80933e-29	predicted protein
Pgl_GLEAN_10013703	4.41275	5.10755	8.72638e-34	3.47562e-31	fasciclin-like arabinogalactan protein 13
Pgl_GLEAN_10020203	4.40922	3.70628	6.46043e-18	3.75848e-16	predicted protein
Pgl_GLEAN_10014099	4.3939	1.30609	4.86218e-13	1.44477e-11	CASP-like protein 1C1
Pgl_GLEAN_10011819	4.39238	0.643967	8.95929e-10	1.55147e-08	glycerol-3-phosphate 2-O-acyltransferase 6
Pgl_GLEAN_10010856	4.39156	1.01134	1.42536e-06	1.34551e-05	protein FAF-like, chloroplastic
Pgl_GLEAN_10038186	4.39066	2.01955	3.87586e-11	8.45869e-10	putrescine hydroxycinnamoyltransferase 1
Pgl_GLEAN_10004123	4.38657	1.00643	2.71423e-10	5.08727e-09	E3 ubiquitin-protein ligase WAV3-like
Pgl_GLEAN_10029093	4.38636	-0.616302	0.0125948	0.0356889	GDSL esterase/lipase
Pgl_GLEAN_10026298	4.38331	-0.617658	2.88993e-06	2.53079e-05	major allergen Api g 1, isoallergen 1-like
Pgl_GLEAN_10001558	4.38314	3.49232	6.75949e-17	3.47384e-15	putativ eribonuclease P
Pgl_GLEAN_10033799	4.38269	-0.618104	0.00339177	0.0119586	basic blue protein-like
Pgl_GLEAN_10017462	4.38059	4.18714	9.78808e-19	6.56055e-17	cytochrome b561 and DOMON domain-containing protein At3g61750
Pgl_GLEAN_10025513	4.37618	4.25238	2.36637e-44	3.76998e-41	triacylglycerol lipase-like 1
Pgl_GLEAN_10026310	4.37487	4.36539	3.51913e-44	5.20605e-41	heavy metal-associated isoprenylated plant protein 47-like
Pgl_GLEAN_10020859	4.37376	0.133097	4.0522e-07	4.23436e-06	E3 ubiquitin-protein ligase At4g11680
Pgl_GLEAN_10016436	4.37271	-1.23763	0.0022498	0.00847192	hypothetical protein TRIUR3_11842
Pgl_GLEAN_10029407	4.37232	-1.23765	0.000513175	0.00242049	uncharacterized protein LOC112887103
Pgl_GLEAN_10033996	4.3721	-1.23787	0.00997752	0.0294785	probable long-chain-alcohol O-fatty-acyltransferase 5
Pgl_GLEAN_10035365	4.37101	-1.23832	0.000367905	0.00181464	protein NRT1/ PTR FAMILY 8.3
Pgl_GLEAN_10027445	4.37082	-1.23817	0.00687368	0.0216026	zinc transport protein ZntB
Pgl_GLEAN_10013642	4.37067	3.15784	6.27417e-14	2.16213e-12	G-type lectin S-receptor-like serine/threonine-protein kinase B120 isoform X2
Pgl_GLEAN_10011477	4.36496	0.393714	1.08604e-05	8.21563e-05	myb-related protein 306-like
Pgl_GLEAN_10031515	4.36133	1.51971	9.72353e-11	1.98018e-09	hypothetical protein SETIT_9G505700v2
Pgl_GLEAN_10010568	4.35799	8.14837	2.03938e-38	1.56435e-35	glyceraldehyde-3-phosphate dehydrogenase A, chloroplastic
Pgl_GLEAN_10013450	4.35707	2.67931	1.53566e-15	6.49083e-14	predicted protein
Pgl_GLEAN_10033512	4.35508	13.057	2.60921e-20	2.12753e-18	phosphoenolpyruvate carboxylase
Pgl_GLEAN_10011935	4.35351	1.62014	4.40745e-15	1.73872e-13	cytochrome P450 709B2
Pgl_GLEAN_10019929	4.35238	2.27493	2.93346e-10	5.47341e-09	pseudo histidine-containing phosphotransfer protein 5 isoform X2
Pgl_GLEAN_10001931	4.35221	-0.641577	0.00677251	0.0213364	---NA---
Pgl_GLEAN_10009027	4.35211	-0.641713	8.05935e-05	0.00048228	hypothetical protein GQ55_1G118000
Pgl_GLEAN_10012243	4.35103	2.67429	6.47324e-12	1.58472e-10	auxin-responsive protein SAUR36
Pgl_GLEAN_10002872	4.34375	-0.220714	0.000129813	0.000735635	Gibberellin 2-beta-dioxygenase 8
Pgl_GLEAN_10025439	4.34369	-0.220937	0.000225494	0.00118774	secondary wall-associated MYB domain-containing protein
Pgl_GLEAN_10025529	4.33658	3.73574	3.35751e-32	1.08652e-29	probable mannan synthase 9
Pgl_GLEAN_10032159	4.33351	2.04475	2.23604e-06	2.02142e-05	GDSL esterase/lipase At5g55050
Pgl_GLEAN_10022515	4.32974	1.59854	0.000170896	0.000934623	histone H4
Pgl_GLEAN_10025709	4.32422	0.358411	4.08418e-05	0.000266669	putative laccase-11
Pgl_GLEAN_10008629	4.32379	-0.664134	0.00346137	0.0121671	O-acyltransferase WSD1
Pgl_GLEAN_10008764	4.32228	0.0900043	0.00447891	0.015054	chitinase-3-like protein 1
Pgl_GLEAN_10030739	4.32184	-1.27281	0.00791621	0.0242533	ethylene-responsive transcription factor RAP2-12-like
Pgl_GLEAN_10003281	4.32107	-1.27318	0.000242139	0.00126194	---NA---
Pgl_GLEAN_10037953	4.32101	-1.27311	0.000470053	0.00224097	hypothetical protein SEVIR_7G067125v2
Pgl_GLEAN_10021612	4.32068	0.947078	3.14554e-05	0.000211586	histone H2A
Pgl_GLEAN_10036062	4.31986	2.43005	1.72241e-13	5.57389e-12	3-hydroxyisobutyryl-CoA hydrolase 1
Pgl_GLEAN_10009028	4.31894	-1.27406	0.000903634	0.00391531	UPF0481 protein At3g47200
Pgl_GLEAN_10014204	4.31856	1.36511	7.09681e-06	5.65315e-05	predicted protein
Pgl_GLEAN_10034450	4.31374	1.47621	9.99078e-11	2.02862e-09	4-hydroxyphenylacetaldehyde oxime monooxygenase
Pgl_GLEAN_10026673	4.31182	5.02162	8.89096e-10	1.54093e-08	dirigent protein 11-like
Pgl_GLEAN_10019960	4.30805	0.0771975	1.10048e-05	8.31824e-05	non-symbiotic hemoglobin-like isoform X1
Pgl_GLEAN_10030282	4.30474	0.761619	0.00202852	0.00778973	phospholipase D delta isoform X1
Pgl_GLEAN_10027750	4.30066	6.44879	7.52425e-36	4.32874e-33	calcium sensing receptor, chloroplastic
Pgl_GLEAN_10025128	4.29646	1.4604	2.7264e-13	8.52968e-12	probable serine/threonine-protein kinase PIX13
Pgl_GLEAN_10004737	4.28997	0.0621218	0.000394511	0.00192615	acetylajmalan esterase
Pgl_GLEAN_10010779	4.28854	0.0616988	0.00474301	0.0158082	IQ-domain 33
Pgl_GLEAN_10004787	4.28844	0.747022	3.88563e-06	3.29277e-05	B3 domain-containing protein Os03g0622200
Pgl_GLEAN_10010342	4.28392	0.323691	1.03211e-07	1.20836e-06	L-ascorbate oxidase homolog
Pgl_GLEAN_10007313	4.28273	11.8645	1.07778e-44	2.02238e-41	beta-carbonic anhydrase 2P3b isoform B
Pgl_GLEAN_10034512	4.28273	-0.271734	0.000382595	0.00187682	CASP-like protein 2C4
Pgl_GLEAN_10033409	4.2795	0.545042	2.73459e-06	2.41004e-05	ABC transporter G family member 50 isoform X1
Pgl_GLEAN_10019645	4.27666	1.19989	1.96222e-13	6.29095e-12	alpha carbonic anhydrase 7-like
Pgl_GLEAN_10032690	4.27658	0.736487	6.51235e-06	5.25427e-05	cinnamoyl-CoA reductase 1
Pgl_GLEAN_10017753	4.27075	0.312232	1.02997e-06	9.99146e-06	transcription factor bHLH128
Pgl_GLEAN_10015239	4.27066	6.13216	4.06749e-18	2.44889e-16	protein PYRICULARIA ORYZAE RESISTANCE 21
Pgl_GLEAN_10022350	4.26664	-1.31004	0.000130049	0.000736519	expansin-A8
Pgl_GLEAN_10007229	4.26628	-1.3102	0.000576595	0.00266322	purine permease 3
Pgl_GLEAN_10022075	4.2661	0.728074	0.000154968	0.000858627	transcription repressor OFP13-like
Pgl_GLEAN_10037980	4.26221	-0.71205	0.00175122	0.00685237	hydroquinone glucosyltransferase-like
Pgl_GLEAN_10001747	4.26194	1.04847	1.44146e-08	1.99693e-07	isoflavone reductase-like protein
Pgl_GLEAN_10035838	4.2617	0.0367479	0.010631	0.0310462	---NA---
Pgl_GLEAN_10024271	4.25919	2.93999	5.99765e-17	3.08998e-15	peroxidase 2
Pgl_GLEAN_10007085	4.25885	1.97596	2.88991e-17	1.5506e-15	purple acid phosphatase 2
Pgl_GLEAN_10015448	4.25689	0.0341276	1.23492e-07	1.42249e-06	protein FLOWERING
Pgl_GLEAN_10036386	4.25563	0.0331718	0.000491278	0.00232674	pentatricopeptide repeat-containing protein At3g09650, chloroplastic
Pgl_GLEAN_10008286	4.25281	0.887799	0.00309503	0.011071	Receptor-like serine/threonine-protein kinase SD1-6
Pgl_GLEAN_10032808	4.24998	2.36512	1.39387e-13	4.55339e-12	Aspartyl protease family protein
Pgl_GLEAN_10030045	4.24522	0.514699	3.6743e-07	3.87862e-06	Nucleobase-ascorbate transporter 6
Pgl_GLEAN_10032020	4.24089	2.96125	6.84313e-09	1.0002e-07	noroxomaritidine synthase
Pgl_GLEAN_10020860	4.23709	0.872832	5.08719e-07	5.22623e-06	myb-related protein Hv33
Pgl_GLEAN_10004155	4.2357	-0.309518	0.000367114	0.00181203	NADPH-dependent aldehyde reductase-like protein, chloroplastic
Pgl_GLEAN_10025565	4.23557	0.700383	2.23032e-09	3.57801e-08	GDSL esterase/lipase
Pgl_GLEAN_10001383	4.23474	-0.310134	4.74367e-05	0.000304451	glutathione S-transferase F11-like
Pgl_GLEAN_10003135	4.23436	-0.310492	0.000154306	0.000855647	Peroxidase 67
Pgl_GLEAN_10001553	4.23233	1.60938	6.10282e-10	1.08587e-08	putative agglutinin
Pgl_GLEAN_10019362	4.23187	-0.7359	0.00263381	0.00969241	histone H3.2
Pgl_GLEAN_10003035	4.23103	-0.736253	0.000858439	0.00374534	Disease resistance protein RPP13
Pgl_GLEAN_10019121	4.22795	0.275184	4.62381e-07	4.77863e-06	carboxyl-terminal proteinase
Pgl_GLEAN_10024208	4.22603	2.5576	4.38375e-14	1.53106e-12	glucan endo-1,3-beta-glucosidase 7-like isoform X2
Pgl_GLEAN_10017738	4.22603	3.15977	6.51932e-16	2.93525e-14	chalcone synthase 1
Pgl_GLEAN_10006458	4.22524	3.94823	1.25757e-21	1.17853e-19	Nucleotide-diphospho-sugar transferase family protein
Pgl_GLEAN_10033785	4.22466	1.94436	8.0539e-16	3.5642e-14	non-specific lipid-transfer protein-like protein At2g13820
Pgl_GLEAN_10034137	4.21753	4.18505	2.00885e-14	7.45616e-13	protein BIC1
Pgl_GLEAN_10022206	4.21628	2.44505	1.67531e-14	6.3086e-13	beta-glucosidase 13
Pgl_GLEAN_10037642	4.21578	3.14974	9.32698e-12	2.24096e-10	glutathione S-transferase F8, chloroplastic
Pgl_GLEAN_10017991	4.21454	3.33318	4.76925e-18	2.83026e-16	UPF0481 protein At3g47200
Pgl_GLEAN_10010024	4.21368	-1.3466	0.00756897	0.0233588	two-component response regulator ORR11
Pgl_GLEAN_10026832	4.21315	-0.328108	4.56832e-05	0.000294298	stachyose synthase
Pgl_GLEAN_10016364	4.21289	-1.34688	0.00950625	0.0283042	aspartic proteinase PCS1
Pgl_GLEAN_10013856	4.21037	4.24106	1.11062e-28	2.17001e-26	PTI1-like tyrosine-protein kinase 3
Pgl_GLEAN_10034479	4.2102	-1.34775	0.000273496	0.00140346	dirigent protein 21-like
Pgl_GLEAN_10002921	4.20925	-1.348	0.00424727	0.01443	putative disease resistance RPP13-like protein 3
Pgl_GLEAN_10024955	4.20913	-1.34821	0.00212069	0.0080664	protein DETOXIFICATION 27-like
Pgl_GLEAN_10022262	4.20828	4.31362	2.38617e-13	7.56814e-12	cytochrome P450 99A2
Pgl_GLEAN_10002190	4.20439	-0.010177	7.17093e-06	5.70343e-05	probable disease resistance RPP8-like protein 4
Pgl_GLEAN_10033324	4.19985	3.96185	5.41768e-12	1.34877e-10	organic cation/carnitine transporter 7
Pgl_GLEAN_10017259	4.19683	-0.761845	0.00181829	0.00708534	probable phospholipase A2 homolog 2
Pgl_GLEAN_10027937	4.1948	0.988495	0.0013306	0.00545598	BAG family molecular chaperone regulator 1-like
Pgl_GLEAN_10017165	4.19413	1.25153	9.1279e-12	2.19823e-10	AAA-ATPase ASD, mitochondrial-like
Pgl_GLEAN_10013868	4.19067	0.984136	1.81528e-08	2.4767e-07	protein FLOWERING LOCUS T-like
Pgl_GLEAN_10018483	4.19018	-0.347191	9.01757e-05	0.000533913	probable periplasmic serine endoprotease DegP-like isoform X1
Pgl_GLEAN_10031260	4.18514	3.18578	1.49166e-10	2.93109e-09	receptor like protein 7
Pgl_GLEAN_10015226	4.17389	1.64941	8.50018e-15	3.30295e-13	uncharacterized protein LOC101775261
Pgl_GLEAN_10004319	4.17156	1.73483	0.000178314	0.00096829	protein ECERIFERUM 3-like
Pgl_GLEAN_10025161	4.16897	4.3476	3.78097e-13	1.14653e-11	Bowman-Birk type trypsin inhibitor
Pgl_GLEAN_10003225	4.16761	-0.36545	0.000135296	0.000761856	harpin-induced protein
Pgl_GLEAN_10029286	4.16715	-0.365847	0.0122458	0.0349056	expansin-B16 isoform X1
Pgl_GLEAN_10003291	4.1648	1.09902	5.4219e-06	4.4543e-05	---NA---
Pgl_GLEAN_10032583	4.16469	3.22889	0.000874369	0.00380762	opaque-2 protein
Pgl_GLEAN_10002770	4.16371	-0.36754	0.00262148	0.00965559	uncharacterized protein LOC101756585
Pgl_GLEAN_10013890	4.16285	-0.787396	0.00211925	0.00806243	ABC transporter G family member 41 isoform X1
Pgl_GLEAN_10027193	4.16216	-0.787801	7.81421e-05	0.000469102	hypothetical protein BAE44_0022200
Pgl_GLEAN_10023792	4.16167	-0.787936	0.00210181	0.00801667	cell division cycle-associated protein 7 isoform X1
Pgl_GLEAN_10023228	4.16088	0.634982	8.02027e-07	7.93635e-06	uncharacterized protein LOC101781157
Pgl_GLEAN_10023787	4.15582	-1.3851	0.0161345	0.0436984	UPF0481 protein
Pgl_GLEAN_10001606	4.15279	0.951469	0.00993171	0.0293683	Patatin-like protein 1
Pgl_GLEAN_10004000	4.15216	-1.38638	0.000613197	0.00280847	Aspartic proteinase nepenthesin-1
Pgl_GLEAN_10033243	4.15071	-1.3868	0.00764443	0.0235531	probable sugar phosphate/phosphate translocator At4g32390
Pgl_GLEAN_10025895	4.15071	-1.3868	0.00764443	0.0235531	tetraspanin-8
Pgl_GLEAN_10032124	4.14664	-0.05701	0.00389725	0.0134325	hypothetical protein EJB05_05671, partial
Pgl_GLEAN_10000443	4.14568	0.944363	3.71692e-09	5.74485e-08	P-(S)-hydroxymandelonitrile lyase-like
Pgl_GLEAN_10030606	4.14328	-0.385013	4.81384e-06	3.99597e-05	endoglucanase 7
Pgl_GLEAN_10022045	4.14293	-0.384862	6.22357e-05	0.000385686	phosphoenolpyruvate carboxylase 4
Pgl_GLEAN_10009591	4.13951	-0.387043	0.0153653	0.0420217	AP2-EREBP transcription factor
Pgl_GLEAN_10031212	4.13921	2.2618	2.23755e-06	2.0219e-05	predicted protein
Pgl_GLEAN_10011106	4.13581	5.53539	3.73021e-25	4.88965e-23	Receptor-like protein 12
Pgl_GLEAN_10017366	4.12995	-0.812867	0.00319355	0.0113684	hypothetical protein SEVIR_5G121100v2
Pgl_GLEAN_10031297	4.12815	-0.81361	2.12537e-05	0.000149723	GDSL esterase/lipase
Pgl_GLEAN_10029636	4.12664	0.60494	2.41319e-10	4.56851e-09	MADS-box transcription factor 51-like isoform X1
Pgl_GLEAN_10008576	4.12353	3.03084	1.50806e-15	6.39553e-14	blue copper protein
Pgl_GLEAN_10003466	4.11936	4.02688	7.01177e-08	8.50736e-07	cytochrome P450 71A1-like
Pgl_GLEAN_10025450	4.11277	0.762953	1.10406e-09	1.88106e-08	dihydrolipoyllysine-residue acetyltransferase component of acetoin cleaving system-like
Pgl_GLEAN_10026426	4.10339	1.67263	1.97246e-10	3.7931e-09	chlorophyll a-b binding protein of LHCII type 1
Pgl_GLEAN_10019442	4.10285	3.04445	1.76709e-25	2.40778e-23	periaxin-like
Pgl_GLEAN_10011901	4.10194	0.753382	5.92952e-09	8.79701e-08	probable inactive purple acid phosphatase 1
Pgl_GLEAN_10010959	4.09879	5.8483	1.52409e-29	3.32269e-27	Integral membrane HPP family protein
Pgl_GLEAN_10022432	4.09593	4.82683	1.82684e-30	4.78933e-28	pheophytinase, chloroplastic
Pgl_GLEAN_10002432	4.09496	-0.839243	0.00756101	0.0233412	receptor kinase-like protein Xa21
Pgl_GLEAN_10016492	4.09484	-1.42468	0.016725	0.0449683	protein-lysine methyltransferase METTL21D
Pgl_GLEAN_10014350	4.09469	-0.424037	0.00107425	0.00453964	wound-induced protein 1
Pgl_GLEAN_10034621	4.09379	-1.4251	0.00168116	0.0066283	aquaporin NIP3-1
Pgl_GLEAN_10032015	4.09304	-0.103021	9.215e-08	1.09121e-06	noroxomaritidine synthase
Pgl_GLEAN_10034264	4.09256	-1.42557	0.00336244	0.0118717	NC domain-containing protein-related
Pgl_GLEAN_10002752	4.09232	-1.42572	0.00843904	0.0255977	RING-H2 finger protein ATL46
Pgl_GLEAN_10033681	4.0917	-1.4258	0.000737963	0.00328334	thaumatin-like protein 1
Pgl_GLEAN_10010104	4.09159	-0.103914	6.9868e-05	0.000426728	3-ketoacyl-CoA synthase 5
Pgl_GLEAN_10013085	4.09127	9.38173	1.53696e-40	1.5158e-37	chlorophyll a-b binding protein, chloroplastic
Pgl_GLEAN_10001566	4.0906	-0.104168	0.000293273	0.00149275	3-ketoacyl-CoA synthase 5
Pgl_GLEAN_10003789	4.09041	-0.84114	0.00141528	0.0057463	BTB/POZ domain-containing protein At1g01640
Pgl_GLEAN_10030911	4.09038	5.4376	5.51242e-29	1.10842e-26	protein DMP3
Pgl_GLEAN_10007550	4.08459	1.73796	2.03677e-09	3.29559e-08	GDSL esterase/lipase
Pgl_GLEAN_10026341	4.08169	7.08515	3.95345e-20	3.10151e-18	MLP-like protein 423
Pgl_GLEAN_10017939	4.08162	6.19472	3.45892e-11	7.58874e-10	oligopeptide transporter 4
Pgl_GLEAN_10008221	4.07502	5.54204	2.05069e-25	2.77593e-23	photosystem II reaction center PSB28 protein, chloroplastic
Pgl_GLEAN_10031002	4.07202	4.27035	2.1799e-15	9.06585e-14	putative mixed-linked glucan synthase 8
Pgl_GLEAN_10008982	4.06887	2.59805	1.76544e-19	1.28746e-17	7-deoxyloganetin glucosyltransferase
Pgl_GLEAN_10025144	4.06754	4.23862	2.50718e-08	3.32009e-07	predicted protein
Pgl_GLEAN_10014128	4.06717	-0.44533	9.19278e-07	9.01049e-06	L-type lectin-domain containing receptor kinase IX.1
Pgl_GLEAN_10019250	4.06388	2.79683	1.2347e-11	2.92232e-10	L-type lectin-domain containing receptor kinase IV.1-like
Pgl_GLEAN_10012042	4.05959	4.36479	6.51147e-28	1.16258e-25	Zinc finger (C3HC4-type RING finger) family protein
Pgl_GLEAN_10033282	4.05744	1.8655	5.68528e-11	1.20028e-09	serine/threonine-protein kinase RIPK
Pgl_GLEAN_10030146	4.05628	-0.867391	1.0895e-05	8.23827e-05	Calcium-dependent phosphotriesterase superfamily protein
Pgl_GLEAN_10018165	4.05531	1.44819	0.000194384	0.0010446	S-(+)-linalool synthase, chloroplastic isoform X1
Pgl_GLEAN_10011795	4.05505	0.54322	0.000209681	0.0011158	metal tolerance protein C2
Pgl_GLEAN_10003613	4.05229	6.16335	1.39705e-24	1.71336e-22	adrenodoxin, mitochondrial
Pgl_GLEAN_10028504	4.05208	1.23899	2.9392e-09	4.63623e-08	---NA---
Pgl_GLEAN_10025066	4.05123	0.709041	6.65217e-09	9.77114e-08	probable high-affinity nitrate transporter 2.4
Pgl_GLEAN_10001467	4.04656	5.03213	8.96089e-23	9.32608e-21	photosystem I reaction center subunit psaK, chloroplastic
Pgl_GLEAN_10019048	4.04377	2.92253	8.66618e-13	2.45534e-11	probable LRR receptor-like serine/threonine-protein kinase At3g47570
Pgl_GLEAN_10029811	4.0426	-0.465524	0.00107695	0.00454921	GDSL esterase/lipase At1g31550-like
Pgl_GLEAN_10003389	4.03956	-0.466869	0.00565166	0.0182909	Rust resistance kinase Lr10
Pgl_GLEAN_10036257	4.03942	6.40825	1.11704e-18	7.34445e-17	Ubiquitin ligase SINAT3
Pgl_GLEAN_10038084	4.03186	-1.46548	0.0122577	0.0349345	Subtilisin-like protease SBT1.5
Pgl_GLEAN_10008898	4.02733	1.60386	4.76139e-07	4.91346e-06	beta-expansin 4 precursor
Pgl_GLEAN_10012762	4.02621	0.325163	0.000111384	0.000642975	polygalacturonase QRT3
Pgl_GLEAN_10024524	4.01704	-0.48565	9.17973e-05	0.000542274	glucan endo-1,3-beta-glucosidase 11
Pgl_GLEAN_10005136	4.01584	6.48064	2.79186e-34	1.257e-31	ATP synthase delta chain, chloroplastic
Pgl_GLEAN_10019410	4.01508	-0.486874	7.51947e-05	0.000454281	receptor-like serine/threonine-protein kinase SD1-8
Pgl_GLEAN_10021217	4.0137	3.99356	6.6514e-06	5.34979e-05	achilleol B synthase isoform X1
Pgl_GLEAN_10007809	4.01366	0.674897	0.00385209	0.0133056	protein IQ-DOMAIN 1
Pgl_GLEAN_10003692	4.0133	0.0928432	0.000379958	0.00186521	flavin-containing monooxygenase FMO GS-OX-like 8
Pgl_GLEAN_10036855	4.01057	3.38189	4.49825e-09	6.86539e-08	uncharacterized protein LOC101783914
Pgl_GLEAN_10036321	4.00529	4.74156	8.77592e-35	4.32757e-32	Lipase, GDSL
Pgl_GLEAN_10036743	4.00271	1.74151	4.62933e-10	8.39562e-09	hypothetical protein BAE44_0022835
Pgl_GLEAN_10007842	3.99652	5.61454	9.3556e-21	7.87658e-19	uncharacterized LOC100193686 isoform X1
Pgl_GLEAN_10025809	3.99501	-0.183552	0.0137383	0.0383726	---NA---
Pgl_GLEAN_10007929	3.99381	0.0768883	3.79089e-06	3.21775e-05	Alpha/beta hydrolase fold-3
Pgl_GLEAN_10024356	3.99356	2.90974	2.2993e-18	1.4387e-16	anthocyanidin 3-O-glucosyltransferase 2-like
Pgl_GLEAN_10028390	3.99349	4.19667	5.11883e-11	1.09408e-09	Fructokinase-2
Pgl_GLEAN_10004440	3.99328	0.0766332	5.91241e-05	0.000369722	BTB/POZ domain-containing protein
Pgl_GLEAN_10023807	3.99301	2.84051	2.44271e-08	3.24717e-07	S-norcoclaurine synthase
Pgl_GLEAN_10019070	3.99077	2.436	8.39638e-14	2.84611e-12	glutathione hydrolase 3
Pgl_GLEAN_10006241	3.98753	2.00267	2.58776e-15	1.06763e-13	---NA---
Pgl_GLEAN_10024374	3.98597	0.290467	0.00246031	0.00913999	TPA_inf: HN1-like protein isoform 1 [Oryza sativa (japonica cultivar-group)]
Pgl_GLEAN_10019170	3.98549	2.23227	4.10554e-10	7.51812e-09	probable methyltransferase PMT15
Pgl_GLEAN_10007723	3.98403	4.22858	7.86005e-27	1.27179e-24	GDSL esterase/lipase At4g28780-like
Pgl_GLEAN_10019989	3.98301	1.56282	1.69645e-05	0.000122295	UDP-glycosyltransferase 72B3
Pgl_GLEAN_10008254	3.9829	2.86613	3.7913e-13	1.14798e-11	SAUR20 - auxin-responsive SAUR family member
Pgl_GLEAN_10020461	3.98283	6.96821	2.64387e-21	2.39114e-19	lipoxygenase 2.3, chloroplastic
Pgl_GLEAN_10020399	3.98222	2.42758	2.49313e-13	7.8545e-12	pectin acetylesterase 7
Pgl_GLEAN_10017094	3.98056	1.93222	2.69592e-07	2.92484e-06	beta-amylase isoform X1
Pgl_GLEAN_10030338	3.97854	5.46275	6.28572e-33	2.16973e-30	random slug protein 5
Pgl_GLEAN_10037706	3.97716	2.27647	8.33554e-20	6.34696e-18	fasciclin-like arabinogalactan protein 8
Pgl_GLEAN_10002110	3.97021	2.46261	6.90091e-12	1.68147e-10	GDSL esterase/lipase LIP-4
Pgl_GLEAN_10031324	3.96748	3.01395	2.79621e-13	8.73489e-12	glucomannan 4-beta-mannosyltransferase 1
Pgl_GLEAN_10017522	3.96549	1.62968	5.65673e-09	8.4346e-08	fatty acyl-CoA reductase 1
Pgl_GLEAN_10005352	3.9653	-1.50738	0.00983253	0.0291166	uncharacterized protein C2845_PM06G23200
Pgl_GLEAN_10021964	3.96507	6.70356	3.00054e-23	3.25363e-21	chlorophyll a-b binding protein CP24 10B, chloroplastic
Pgl_GLEAN_10032496	3.96373	-0.52785	0.00284857	0.0103286	glutamate synthase 1
Pgl_GLEAN_10017222	3.96366	-0.527972	0.000991013	0.00423805	predicted protein
Pgl_GLEAN_10008126	3.9632	0.462369	6.44878e-05	0.000397976	WEB family protein
Pgl_GLEAN_10019827	3.96306	-1.50824	0.0016502	0.0065286	isoflavone 3'-hydroxylase
Pgl_GLEAN_10005837	3.96302	-1.50827	0.000718696	0.00321508	hypothetical protein C2845_PM11G23540
Pgl_GLEAN_10006724	3.96016	3.33488	2.89581e-23	3.15659e-21	predicted protein
Pgl_GLEAN_10002334	3.95858	3.09475	2.32923e-14	8.55331e-13	Serine/threonine-protein kinase SAPK5
Pgl_GLEAN_10003681	3.95772	0.778855	0.000555296	0.00258484	GDSL esterase/lipase EXL3
Pgl_GLEAN_10031510	3.95372	5.02286	8.81659e-25	1.11342e-22	putative polyol transporter 1
Pgl_GLEAN_10017574	3.95189	-0.219124	0.00036596	0.00180849	Kinesin-like protein KIN-12E
Pgl_GLEAN_10004500	3.95008	-0.219962	3.49003e-05	0.000232194	non-specific lipid-transfer protein-like protein At2g13820
Pgl_GLEAN_10020243	3.94962	3.57167	6.7174e-06	5.39866e-05	Wall-associated receptor kinase 5
Pgl_GLEAN_10037621	3.9491	3.9647	1.23308e-20	1.02977e-18	protein NRT1/ PTR FAMILY 5.2
Pgl_GLEAN_10003054	3.94814	6.32551	6.54818e-31	1.80826e-28	predicted protein
Pgl_GLEAN_10011042	3.94768	3.11329	3.07537e-22	3.06221e-20	alcohol dehydrogenase-like 7
Pgl_GLEAN_10006189	3.94403	-0.950903	0.0124355	0.0353148	Disease resistance protein RPS2
Pgl_GLEAN_10014898	3.94292	-0.951132	0.000286834	0.00146465	flavonoid 3'-monooxygenase
Pgl_GLEAN_10008248	3.94255	-0.951361	6.01348e-05	0.000374869	hydroxycinnamoyltransferase 2-like
Pgl_GLEAN_10015512	3.94175	-0.951734	0.00164384	0.0065072	probable leucine-rich repeat receptor-like protein kinase At1g68400
Pgl_GLEAN_10003277	3.94068	1.68521	6.66118e-07	6.68086e-06	putative transcription factor bHLH041
Pgl_GLEAN_10009225	3.9393	3.90813	3.59576e-11	7.8806e-10	ammonium transporter 1 member 1
Pgl_GLEAN_10029610	3.93868	0.761769	1.01341e-06	9.85386e-06	Transcription factor bHLH137
Pgl_GLEAN_10008822	3.93531	3.80357	1.33044e-15	5.69313e-14	receptor kinase-like protein Xa21
Pgl_GLEAN_10013312	3.93271	-0.551253	2.18929e-05	0.000153703	uncharacterized protein LOC109780569
Pgl_GLEAN_10006839	3.93179	1.23833	1.59836e-11	3.69874e-10	GDSL esterase/lipase EXL3
Pgl_GLEAN_10029584	3.92871	0.753113	7.67648e-07	7.6253e-06	fatty acid desaturase 4, chloroplastic
Pgl_GLEAN_10006926	3.92516	1.12621	2.15796e-09	3.47809e-08	disease resistance protein RPP13-like
Pgl_GLEAN_10005745	3.92311	1.94391	2.19457e-07	2.4241e-06	amino acid permease 6
Pgl_GLEAN_10009760	3.92158	0.236977	0.00911071	0.0272873	probable LRR receptor-like serine/threonine-protein kinase At1g07650 isoform X1
Pgl_GLEAN_10036987	3.92153	6.69332	1.42049e-24	1.73058e-22	5'-adenylylsulfate reductase 3, chloroplastic
Pgl_GLEAN_10034905	3.92061	4.96904	4.70312e-17	2.44126e-15	protein STRUBBELIG-RECEPTOR FAMILY 7-like
Pgl_GLEAN_10009039	3.9168	3.71496	8.28876e-10	1.44868e-08	ent-copalyl diphosphate synthase
Pgl_GLEAN_10036494	3.91329	3.88396	1.05173e-20	8.81881e-19	hypothetical protein Zm00014a_036619
Pgl_GLEAN_10007048	3.91061	1.11308	3.88396e-06	3.2927e-05	UDP-arabinopyranose mutase 3
Pgl_GLEAN_10004318	3.90836	4.73396	2.3393e-36	1.51404e-33	protein ECERIFERUM 3-like
Pgl_GLEAN_10004656	3.90625	-0.572017	7.96497e-05	0.000477184	Bisdemethoxycurcumin synthase
Pgl_GLEAN_10009924	3.90511	-0.572731	8.4369e-06	6.56905e-05	protein DETOXIFICATION 21
Pgl_GLEAN_10006722	3.90371	4.36447	1.80976e-11	4.14165e-10	beta-sesquiphellandrene synthase-like
Pgl_GLEAN_10028914	3.90341	2.25968	1.17714e-11	2.79585e-10	trinucleotide repeat-containing gene 18 protein
Pgl_GLEAN_10029702	3.90315	-0.980108	0.000536168	0.00251064	U-box domain-containing protein 4
Pgl_GLEAN_10020240	3.90191	3.77256	1.20656e-07	1.39292e-06	wall-associated receptor kinase 5 isoform X1
Pgl_GLEAN_10031261	3.90046	-0.981039	0.00174382	0.00683242	L-type lectin-domain containing receptor kinase IV.1
Pgl_GLEAN_10003176	3.89772	5.1412	5.95564e-32	1.89765e-29	protein CURVATURE THYLAKOID 1B, chloroplastic
Pgl_GLEAN_10027663	3.89664	0.985341	0.000206969	0.00110475	histone H4
Pgl_GLEAN_10005016	3.89348	-1.55154	0.00268362	0.00983725	iron-phytosiderophore transporter yellow stripe 1
Pgl_GLEAN_10012747	3.89346	2.63912	5.15944e-16	2.34336e-14	vacuolar-sorting receptor 7
Pgl_GLEAN_10023675	3.89341	-1.55157	0.00281337	0.0102242	protein DMR6-LIKE OXYGENASE 2
Pgl_GLEAN_10038172	3.89241	6.9556	9.32869e-32	2.92737e-29	thioredoxin M-type, chloroplastic
Pgl_GLEAN_10011023	3.89227	1.48183	1.44946e-10	2.86024e-09	ethylene-responsive transcription factor RAP2-13-like
Pgl_GLEAN_10025936	3.89086	3.11625	2.60464e-16	1.22881e-14	leucine-rich repeat protein 1
Pgl_GLEAN_10016859	3.88997	1.4796	0.000340551	0.00169669	Xyloglucan endotransglucosylase/hydrolase protein 9
Pgl_GLEAN_10021986	3.88989	-0.00984436	3.47185e-06	2.97869e-05	long-chain-alcohol oxidase FAO1
Pgl_GLEAN_10027994	3.88437	7.13491	1.82181e-26	2.75412e-24	photosystem I reaction center subunit V, chloroplastic
Pgl_GLEAN_10038414	3.88322	2.2407	1.04066e-07	1.21631e-06	acetylajmalan esterase
Pgl_GLEAN_10014984	3.87991	2.42378	1.25916e-08	1.76683e-07	---NA---
Pgl_GLEAN_10032928	3.87954	-0.593618	0.0100425	0.029624	glucuronoxylan 4-O-methyltransferase 1
Pgl_GLEAN_10008031	3.87893	7.24051	1.26718e-33	4.8601e-31	protein CURVATURE THYLAKOID 1A, chloroplastic
Pgl_GLEAN_10022289	3.87806	-0.59399	0.00510723	0.0168112	universal stress protein
Pgl_GLEAN_10038192	3.87694	-0.594651	2.22871e-05	0.000155995	hypothetical protein SEVIR_7G292700v2
Pgl_GLEAN_10022923	3.87647	-0.595163	0.000906573	0.00392722	predicted protein
Pgl_GLEAN_10034703	3.86455	2.65036	9.10964e-13	2.57394e-11	putative mannan synthase 7
Pgl_GLEAN_10029338	3.86134	2.27008	2.55193e-12	6.64817e-11	probable mannose-1-phosphate guanylyltransferase 1
Pgl_GLEAN_10038428	3.8598	3.35904	2.17221e-12	5.72374e-11	uncharacterized protein At4g14100
Pgl_GLEAN_10004914	3.85963	-1.01077	0.000187216	0.00101107	L-type lectin-domain containing receptor kinase IX.1
Pgl_GLEAN_10024055	3.85939	0.692567	0.000693688	0.00311783	chalcone synthase
Pgl_GLEAN_10007654	3.85512	2.48609	4.33945e-05	0.00028165	fatty acyl-CoA reductase 1
Pgl_GLEAN_10027328	3.85424	1.52965	2.49542e-13	7.8545e-12	predicted protein
Pgl_GLEAN_10001296	3.85377	3.82881	1.26986e-12	3.48807e-11	aspartic proteinase oryzasin-1
Pgl_GLEAN_10037865	3.84916	1.52549	1.7158e-05	0.000123517	expansin-B7
Pgl_GLEAN_10036783	3.8485	4.96917	5.35403e-09	8.02949e-08	Cytochrome P450 711A1
Pgl_GLEAN_10017011	3.84436	-0.618922	0.00147151	0.00593503	cytochrome P450 71D8
Pgl_GLEAN_10028958	3.84364	3.22703	2.68347e-18	1.65903e-16	phosphoenolpyruvate/phosphate translocator 3, chloroplastic
Pgl_GLEAN_10027224	3.84259	-0.307512	0.0134858	0.0377796	early nodulin-like protein 1
Pgl_GLEAN_10033585	3.8379	-0.310273	1.17059e-05	8.79684e-05	malate dehydrogenase, cytoplasmic
Pgl_GLEAN_10019404	3.83487	-0.0552398	4.40864e-06	3.69067e-05	probable indole-3-acetic acid-amido synthetase GH3.1
Pgl_GLEAN_10031054	3.83461	3.2905	7.66069e-09	1.11107e-07	heparanase-like protein 3
Pgl_GLEAN_10038126	3.83185	3.28745	5.12831e-24	5.83585e-22	predicted protein
Pgl_GLEAN_10030868	3.83037	3.26241	1.19324e-16	5.94068e-15	berberine bridge enzyme-like 27
Pgl_GLEAN_10037821	3.82784	3.32989	1.73334e-10	3.37081e-09	remorin
Pgl_GLEAN_10032998	3.82631	1.97562	1.85787e-13	5.98419e-12	dirigent protein 22-like
Pgl_GLEAN_10029800	3.826	3.68501	1.92623e-09	3.1388e-08	Sugar transporter ERD6-like 16
Pgl_GLEAN_10037633	3.82347	-1.5951	0.0127605	0.0360696	hypothetical protein SETIT_3G321000v2
Pgl_GLEAN_10014403	3.8215	1.9713	4.16201e-12	1.05507e-10	probable inactive receptor kinase At1g48480
Pgl_GLEAN_10024884	3.82146	-1.59571	0.00318667	0.0113479	terpene synthase
Pgl_GLEAN_10031558	3.82111	-1.59587	0.00671635	0.0211788	---NA---
Pgl_GLEAN_10011041	3.81998	-1.59619	0.0066759	0.0210801	hypothetical protein PAHAL_4G052400
Pgl_GLEAN_10004735	3.81862	-0.32688	0.00742595	0.0229825	probable 2-oxoglutarate-dependent dioxygenase AOP1
Pgl_GLEAN_10032198	3.81769	-1.04076	0.000182365	0.000987398	probable pectinesterase 8
Pgl_GLEAN_10033968	3.81732	2.22954	1.20196e-14	4.60146e-13	alpha/beta-Hydrolases superfamily protein
Pgl_GLEAN_10038668	3.81702	3.7616	1.33703e-11	3.13959e-10	exopolygalacturonase precursor
Pgl_GLEAN_10009052	3.8163	1.13512	2.09e-05	0.000147683	uncharacterized protein LOC100832174
Pgl_GLEAN_10034958	3.81627	0.147422	6.40967e-06	5.18152e-05	Protein TOC75, chloroplastic
Pgl_GLEAN_10001647	3.81617	-0.641196	0.00138265	0.00562925	magnesium protoporphyrin IX methyltransferase, chloroplastic
Pgl_GLEAN_10021319	3.81549	0.790127	1.30227e-07	1.49675e-06	Tyrosine/DOPA decarboxylase 2
Pgl_GLEAN_10016433	3.81541	3.22492	2.72627e-14	9.90591e-13	kinesin-like protein KIN-14O
Pgl_GLEAN_10000164	3.81407	1.1337	6.01652e-12	1.48399e-10	beta-sesquiphellandrene synthase-like
Pgl_GLEAN_10022356	3.81082	3.65284	1.58582e-11	3.67381e-10	germin-like protein 5-1
Pgl_GLEAN_10003828	3.80346	1.89659	2.06327e-11	4.68045e-10	acyl transferase 10
Pgl_GLEAN_10023227	3.80059	3.53278	1.57648e-26	2.41855e-24	protein PYRICULARIA ORYZAE RESISTANCE 21-like
Pgl_GLEAN_10031157	3.79959	0.133946	2.22792e-05	0.000155995	protein DETOXIFICATION 40
Pgl_GLEAN_10019469	3.79906	1.31157	3.98216e-08	5.05979e-07	protein FAF-like, chloroplastic
Pgl_GLEAN_10019912	3.79761	0.132342	3.86795e-06	3.28181e-05	protein Brevis radix-like 1
Pgl_GLEAN_10035194	3.79671	3.23142	2.01297e-21	1.85292e-19	xyloglucan endotransglucosylase/hydrolase protein 31
Pgl_GLEAN_10022161	3.79314	2.58476	6.259e-13	1.81555e-11	protein RADIALIS-like 3
Pgl_GLEAN_10011314	3.79234	1.39271	7.2839e-06	5.77774e-05	cation/H(+) antiporter 20
Pgl_GLEAN_10031176	3.7921	1.21299	1.13585e-11	2.70398e-10	4-coumarate--CoA ligase-like 1
Pgl_GLEAN_10019073	3.78845	1.54857	7.90724e-05	0.000474	Very-long-chain (3R)-3-hydroxyacyl-CoA dehydratase PASTICCINO 2A
Pgl_GLEAN_10022849	3.78612	1.00382	0.000163325	0.000897723	L-type lectin-domain containing receptor kinase IV.1
Pgl_GLEAN_10030994	3.78387	-0.66552	0.00388906	0.013411	receptor-like serine/threonine-protein kinase SD1-8 isoform X2
Pgl_GLEAN_10035897	3.77915	-0.101204	0.00264904	0.00974174	dynamin-related protein 5A
Pgl_GLEAN_10013285	3.77563	-0.103618	0.00403073	0.0138121	peroxidase 9
Pgl_GLEAN_10035260	3.77379	-1.07192	0.0019388	0.0074957	bisdemethoxycurcumin synthase-like
Pgl_GLEAN_10034165	3.77339	-1.07223	0.0162625	0.0439703	hypothetical protein SORBI_3002G014700
Pgl_GLEAN_10035011	3.77273	5.07078	8.18416e-29	1.62983e-26	pheophytinase, chloroplastic
Pgl_GLEAN_10037329	3.77217	0.990927	5.26838e-11	1.12115e-09	probable serine acetyltransferase 1
Pgl_GLEAN_10030307	3.771	0.616014	5.96237e-06	4.85403e-05	GDSL esterase/lipase At3g48460
Pgl_GLEAN_10020959	3.7697	0.6149	5.1959e-08	6.45158e-07	4-coumarate--CoA ligase-like 7 isoform X1
Pgl_GLEAN_10003954	3.76611	-0.367045	0.000328464	0.00164717	predicted protein
Pgl_GLEAN_10035654	3.76338	2.62934	2.35008e-18	1.46604e-16	phenylalanine ammonia-lyase
Pgl_GLEAN_10010147	3.76326	0.744786	4.34471e-07	4.51951e-06	cinnamoyl-CoA reductase 1
Pgl_GLEAN_10000573	3.7604	0.289402	0.000716853	0.00320821	hypothetical protein SEVIR_1G046800v2
Pgl_GLEAN_10004217	3.76037	-0.117365	0.0031227	0.0111546	U-box domain-containing protein 21
Pgl_GLEAN_10016034	3.75992	2.39915	4.70496e-09	7.13879e-08	probable serine/threonine-protein kinase At1g01540
Pgl_GLEAN_10014717	3.75829	-0.686477	0.0133692	0.0375138	histone H3.2
Pgl_GLEAN_10019800	3.75567	0.452547	0.0147232	0.0405874	histone H2A
Pgl_GLEAN_10029720	3.75316	-0.688772	0.00174776	0.00684397	probable amidase At4g34880
Pgl_GLEAN_10001579	3.7488	6.37772	3.00655e-11	6.63137e-10	putative allantoinase
Pgl_GLEAN_10033853	3.74685	-1.64099	0.0137935	0.0385062	patatin-like protein 3
Pgl_GLEAN_10007258	3.74553	0.276826	0.000161954	0.000890899	polcalcin Phl p 7 isoform X2
Pgl_GLEAN_10031301	3.74507	0.967289	1.91154e-07	2.13078e-06	putative multidrug resistance protein
Pgl_GLEAN_10020259	3.74504	-1.64144	0.00204956	0.00785355	protein EXORDIUM-like 3
Pgl_GLEAN_10007093	3.74429	-1.64176	0.00878983	0.0264987	hypothetical protein GQ55_3G484700
Pgl_GLEAN_10036289	3.74267	1.95646	1.38395e-12	3.78638e-11	cationic amino acid transporter 5
Pgl_GLEAN_10008732	3.74208	1.42901	2.26018e-07	2.4886e-06	Aspartyl protease 25
Pgl_GLEAN_10029388	3.73968	1.42749	7.72149e-09	1.11657e-07	probable phospholipase A2 homolog 2
Pgl_GLEAN_10006042	3.73965	5.77273	5.44182e-26	7.82677e-24	Amino acid permease 3
Pgl_GLEAN_10028111	3.73641	-0.135448	5.6195e-07	5.74176e-06	Protein yippee-like
Pgl_GLEAN_10008760	3.72956	2.82508	3.53241e-17	1.86632e-15	serine carboxypeptidase-like 42
Pgl_GLEAN_10030590	3.72912	3.21614	3.58616e-10	6.6138e-09	putative peroxygenase 4
Pgl_GLEAN_10005983	3.72785	0.952244	2.34292e-07	2.57423e-06	predicted protein
Pgl_GLEAN_10004057	3.72278	-0.712198	2.4672e-05	0.000170101	transcription repressor OFP1-like
Pgl_GLEAN_10006523	3.72262	-0.712251	3.16226e-05	0.000212573	nuclear transcription factor Y subunit C-2
Pgl_GLEAN_10023146	3.7225	4.47796	1.07513e-24	1.34139e-22	ultraviolet-B-repressible protein
Pgl_GLEAN_10006820	3.71264	4.18739	1.49575e-09	2.49827e-08	L-type lectin-domain containing receptor kinase IV.1
Pgl_GLEAN_10017092	3.71235	8.09593	4.08664e-39	3.5266e-36	Oxygen-evolving enhancer protein 3-1, chloroplastic
Pgl_GLEAN_10019124	3.71235	4.35031	1.58005e-09	2.61796e-08	Protein PLASTID MOVEMENT IMPAIRED 1
Pgl_GLEAN_10036954	3.71107	2.17989	2.6521e-11	5.90621e-10	L-type lectin-domain containing receptor kinase IX.1
Pgl_GLEAN_10000296	3.70685	4.93647	4.30014e-10	7.84672e-09	protochlorophyllide reductase
Pgl_GLEAN_10013055	3.70257	2.21798	4.31051e-08	5.43365e-07	aldehyde dehydrogenase family 2 member C4
Pgl_GLEAN_10017365	3.69535	-0.423937	0.00117857	0.00491529	coleoptile phototropism protein 1-like
Pgl_GLEAN_10034407	3.69451	2.49458	6.01073e-09	8.89201e-08	3beta-hydroxysteroid-dehydrogenase/decarboxylase isoform 2
Pgl_GLEAN_10009950	3.69105	5.25592	3.98125e-13	1.19848e-11	protein ZINC INDUCED FACILITATOR-LIKE 1-like isoform X3
Pgl_GLEAN_10014992	3.69065	-0.7364	0.00328092	0.0116283	3-methyl-2-oxobutanoate hydroxymethyltransferase 1, mitochondrial
Pgl_GLEAN_10026497	3.68919	1.53214	0.0011083	0.00466355	RING-H2 finger protein ATL73
Pgl_GLEAN_10004073	3.688	0.544941	7.96544e-08	9.55832e-07	CRIB domain-containing protein RIC10
Pgl_GLEAN_10011432	3.68794	-0.737537	0.00208046	0.0079455	nuclear transcription factor Y subunit A-10
Pgl_GLEAN_10035407	3.68646	1.66669	4.80107e-07	4.94947e-06	acyl transferase 1
Pgl_GLEAN_10029473	3.68541	1.11858	2.37701e-06	2.13581e-05	heparanase-like protein 3
Pgl_GLEAN_10007257	3.68251	1.37631	7.10386e-06	5.65442e-05	patatin-like protein 1
Pgl_GLEAN_10002562	3.68247	3.19559	1.3798e-10	2.73465e-09	tyrosine decarboxylase 1
Pgl_GLEAN_10035018	3.68182	5.63893	6.78875e-12	1.65804e-10	9-cis-epoxycarotenoid dioxygenase NCED1, chloroplastic
Pgl_GLEAN_10007660	3.68166	7.64421	1.2439e-40	1.28812e-37	Thioredoxin family protein
Pgl_GLEAN_10019965	3.67458	2.36163	7.00203e-10	1.23249e-08	serine/threonine-protein kinase-like protein At1g28390
Pgl_GLEAN_10024457	3.67344	2.09905	3.57322e-15	1.43979e-13	UDP-glycosyltransferase 83A1
Pgl_GLEAN_10014452	3.67273	0.904426	2.56543e-06	2.27841e-05	L-type lectin-domain containing receptor kinase IV.1
Pgl_GLEAN_10002769	3.67086	0.381141	0.00203601	0.00781462	hypothetical protein SEVIR_8G213600v2
Pgl_GLEAN_10026243	3.6702	0.788389	3.51467e-06	3.01115e-05	hypothetical protein SETIT_3G141900v2
Pgl_GLEAN_10021833	3.66957	3.57521	1.14191e-17	6.37468e-16	metacaspase-1-like isoform X2
Pgl_GLEAN_10019961	3.66745	0.212381	1.24761e-06	1.19075e-05	non-symbiotic hemoglobin-like isoform X1
Pgl_GLEAN_10028873	3.66718	3.20412	0.00135069	0.00552393	Gamma thionin
Pgl_GLEAN_10033084	3.66624	-1.6883	0.0164821	0.0444626	Ethylene-responsive transcription factor ERF109
Pgl_GLEAN_10033904	3.66571	-1.68841	0.00750425	0.0231798	---NA---
Pgl_GLEAN_10022933	3.66561	1.43821	9.11353e-06	7.03505e-05	zinc finger protein CONSTANS-LIKE 13-like isoform X1
Pgl_GLEAN_10013025	3.66438	-1.68883	0.00384489	0.0132895	uncharacterized protein LOC112885426
Pgl_GLEAN_10030357	3.66419	-1.6889	0.00274655	0.0100236	IAA-amino acid hydrolase ILR1-like 8
Pgl_GLEAN_10018120	3.66385	-1.68901	0.005686	0.0183861	L-lactate dehydrogenase A
Pgl_GLEAN_10009923	3.66347	3.49948	1.50325e-19	1.10796e-17	protein DETOXIFICATION 21
Pgl_GLEAN_10032999	3.66316	-1.68923	0.00739262	0.0228896	dirigent protein 21
Pgl_GLEAN_10010187	3.65876	1.57535	3.43634e-10	6.36014e-09	aspartyl protease family protein At5g10770
Pgl_GLEAN_10027737	3.65679	3.41958	1.18307e-08	1.66798e-07	protein NSP-INTERACTING KINASE 1
Pgl_GLEAN_10004373	3.65521	3.52737	3.21376e-19	2.26395e-17	blue copper-binding protein-like
Pgl_GLEAN_10025113	3.6549	2.59906	6.72097e-09	9.85821e-08	probable isoprenylcysteine alpha-carbonyl methylesterase ICME isoform X1
Pgl_GLEAN_10022642	3.65379	0.77383	0.000228281	0.00119998	reticulon-like protein B17
Pgl_GLEAN_10033153	3.65158	5.86741	3.14738e-14	1.12778e-12	nitrate reductase [NADH]
Pgl_GLEAN_10007897	3.64333	4.24481	2.91781e-22	2.91936e-20	primary amine oxidase 2
Pgl_GLEAN_10021045	3.64164	3.20264	2.07905e-14	7.68913e-13	probable glucuronosyltransferase Os05g0123100
Pgl_GLEAN_10022088	3.64099	-0.465751	2.77427e-06	2.4419e-05	U-box domain-containing protein 29
Pgl_GLEAN_10014487	3.64077	0.504609	0.0002171	0.00115055	predicted protein
Pgl_GLEAN_10024555	3.63715	2.479	6.80013e-08	8.26996e-07	proline-rich protein 4
Pgl_GLEAN_10013107	3.63504	0.634489	9.59877e-08	1.13276e-06	cationic amino acid transporter 1
Pgl_GLEAN_10011442	3.63441	-1.16887	0.00459023	0.0153782	aldose 1-epimerase-like
Pgl_GLEAN_10023954	3.63357	6.66834	5.54354e-14	1.91994e-12	regulator receiver domain-like 1
Pgl_GLEAN_10020324	3.63268	-1.16961	0.000737164	0.00328049	Transferase
Pgl_GLEAN_10025295	3.62985	3.52152	4.13236e-18	2.48074e-16	transcription factor MYBS3
Pgl_GLEAN_10014436	3.62631	1.67716	6.79767e-06	5.44629e-05	Galactoside 2-alpha-L-fucosyltransferase
Pgl_GLEAN_10014890	3.62271	0.624114	1.83752e-08	2.50045e-07	---NA---
Pgl_GLEAN_10008970	3.62208	-0.787454	0.000125673	0.000715059	transferase family protein
Pgl_GLEAN_10034518	3.62074	1.39884	1.38822e-07	1.58685e-06	zinc finger protein CONSTANS-LIKE 5
Pgl_GLEAN_10004641	3.6201	0.173346	6.69358e-05	0.000411123	ARM repeat superfamily protein
Pgl_GLEAN_10030494	3.61862	5.53414	1.46219e-09	2.44419e-08	receptor-like protein kinase 5
Pgl_GLEAN_10010661	3.6172	3.42079	2.38671e-07	2.61956e-06	receptor-like serine/threonine-protein kinase ALE2
Pgl_GLEAN_10016357	3.61453	2.13866	1.92534e-08	2.61309e-07	laccase-10
Pgl_GLEAN_10017105	3.61114	6.03303	2.66748e-31	7.67308e-29	enzyme of the cupin superfamily
Pgl_GLEAN_10029807	3.61019	0.736162	3.63382e-07	3.8398e-06	probable serine/threonine-protein kinase PBL15
Pgl_GLEAN_10020665	3.60876	0.735259	1.1084e-06	1.06823e-05	protein NRT1/ PTR FAMILY 2.3-like
Pgl_GLEAN_10027026	3.6021	2.03482	2.3021e-09	3.68176e-08	probable glutathione S-transferase
Pgl_GLEAN_10032833	3.5996	7.45145	3.63517e-34	1.60187e-31	Photosystem I reaction center subunit IV, chloroplastic
Pgl_GLEAN_10013448	3.5987	1.82707	8.24094e-12	1.98926e-10	uncharacterized protein LOC111257404
Pgl_GLEAN_10028698	3.59623	5.36059	1.02458e-33	4.00378e-31	putative receptor-like protein kinase At4g00960
Pgl_GLEAN_10034726	3.59415	1.93013	0.000981111	0.00420264	xylose isomerase
Pgl_GLEAN_10014389	3.59367	0.834458	0.00433506	0.014681	glucan endo-1,3-beta-glucosidase 3
Pgl_GLEAN_10017124	3.59282	7.77589	3.51219e-21	3.08225e-19	tropinone reductase 2
Pgl_GLEAN_10006737	3.58916	2.72688	5.17776e-08	6.43291e-07	fasciclin-like arabinogalactan protein 11
Pgl_GLEAN_10034534	3.58907	0.936694	1.16912e-09	1.97985e-08	gamma-glutamyl peptidase 3
Pgl_GLEAN_10000482	3.58902	1.76235	3.70153e-06	3.15094e-05	cysteine-rich receptor-like protein kinase 10
Pgl_GLEAN_10018359	3.58784	-0.255224	0.000971819	0.00417147	GDSL esterase/lipase LTL1
Pgl_GLEAN_10036956	3.58721	-0.507375	0.000514765	0.00242743	methylesterase 7
Pgl_GLEAN_10030430	3.58693	0.593806	0.000193647	0.00104152	polygalacturonase At1g48100
Pgl_GLEAN_10002808	3.58654	-0.813475	0.0015429	0.00617368	trypsin-like peptidase/ribosome biogenesis regulatory domain protein 1
Pgl_GLEAN_10018118	3.58614	7.0424	1.07659e-10	2.1711e-09	sucrose:sucrose 1-fructosyltransferase-like
Pgl_GLEAN_10002856	3.58554	-1.20254	0.00504001	0.0166375	acyl transferase 15-like
Pgl_GLEAN_10020895	3.58463	-0.814514	0.000241384	0.00125832	predicted protein
Pgl_GLEAN_10008889	3.58361	6.72991	2.19965e-31	6.50812e-29	UPF0603 protein Os05g0401100, chloroplastic
Pgl_GLEAN_10005470	3.58354	-1.20327	0.000390851	0.00191053	serine/threonine-protein kinase Nek1 isoform X1
Pgl_GLEAN_10006396	3.58283	3.46123	1.58839e-22	1.62857e-20	Major facilitator superfamily protein
Pgl_GLEAN_10000729	3.58262	-1.20377	0.00457703	0.0153466	agamous-like MADS-box protein AGL66
Pgl_GLEAN_10002233	3.58177	3.40627	3.52658e-20	2.80919e-18	Protein DOWNY MILDEW RESISTANCE 6
Pgl_GLEAN_10016746	3.58042	1.02675	2.08393e-07	2.3068e-06	probable inactive receptor kinase RLK902
Pgl_GLEAN_10014480	3.57824	8.37088	5.24953e-33	1.84276e-30	cytochrome b6-f complex iron-sulfur subunit
Pgl_GLEAN_10003250	3.57806	-1.73808	0.00652562	0.0206718	ankyrin repeat and SOCS box protein 9-like
Pgl_GLEAN_10015962	3.57725	-1.73817	0.0105369	0.0308409	serine/threonine receptor-like kinase NFP
Pgl_GLEAN_10004639	3.57592	6.36042	2.63113e-35	1.39727e-32	fasciclin-like arabinogalactan protein 2
Pgl_GLEAN_10011010	3.57527	7.87228	5.50667e-11	1.16614e-09	probable LRR receptor-like serine/threonine-protein kinase At1g06840 isoform X1
Pgl_GLEAN_10013978	3.57519	3.2671	1.7706e-07	1.98866e-06	probable pectate lyase 8 isoform X1
Pgl_GLEAN_10036131	3.57345	0.448386	0.000219255	0.00115901	type I inositol polyphosphate 5-phosphatase 4
Pgl_GLEAN_10002859	3.57201	2.90298	7.10481e-16	3.17129e-14	flavonoid 3'-monooxygenase-like
Pgl_GLEAN_10012175	3.57108	4.19949	1.5529e-13	5.04109e-12	aquaporin NIP1-1
Pgl_GLEAN_10016325	3.56965	0.815024	1.13807e-08	1.60892e-07	coiled-coil domain-containing protein 94
Pgl_GLEAN_10014272	3.56685	2.61609	1.43714e-10	2.84012e-09	Pectinesterase 1
Pgl_GLEAN_10036176	3.56482	3.68637	1.81527e-11	4.14967e-10	chitinase 2
Pgl_GLEAN_10009484	3.56342	9.46385	1.18278e-09	2.00135e-08	beta purothionin
Pgl_GLEAN_10022346	3.56311	1.01236	3.57369e-05	0.000237218	pathogen-related protein
Pgl_GLEAN_10013744	3.56035	7.4076	4.12284e-19	2.86538e-17	plastoquinol-plastocyanin reductase
Pgl_GLEAN_10034569	3.5591	1.61681	2.06122e-05	0.000145799	non-specific lipid-transfer protein 2P-like
Pgl_GLEAN_10002840	3.55623	4.37172	6.1411e-30	1.42908e-27	nudix hydrolase 18, mitochondrial
Pgl_GLEAN_10019784	3.55382	3.72022	2.65794e-18	1.64816e-16	NDR1/HIN1-like protein 1
Pgl_GLEAN_10001328	3.55023	5.17917	3.13719e-36	1.96892e-33	peroxidase 2
Pgl_GLEAN_10019587	3.54964	5.3274	4.63507e-34	1.95912e-31	photosystem II reaction center W protein, chloroplastic
Pgl_GLEAN_10018105	3.54874	3.4125	3.87875e-08	4.94355e-07	receptor-like serine/threonine-protein kinase NCRK
Pgl_GLEAN_10032934	3.54784	0.426483	0.000670569	0.00303102	Zinc-finger homeodomain protein 3
Pgl_GLEAN_10036406	3.54683	3.62471	3.39833e-09	5.29592e-08	protein PLASTID MOVEMENT IMPAIRED 2-like
Pgl_GLEAN_10008957	3.54646	6.02962	3.75115e-09	5.79344e-08	UDP-glucose 6-dehydrogenase 5
Pgl_GLEAN_10028482	3.54563	6.45583	1.49688e-32	5.00029e-30	ATP synthase subunit b', chloroplastic
Pgl_GLEAN_10023546	3.54186	2.35647	2.97664e-12	7.68693e-11	(+)-neomenthol dehydrogenase
Pgl_GLEAN_10017130	3.53248	-1.23769	0.0005915	0.00272234	tropinone reductase homolog At1g07440
Pgl_GLEAN_10007392	3.53129	-0.550174	0.0147775	0.0406801	3'-N-debenzoyl-2'-deoxytaxol N-benzoyltransferase
Pgl_GLEAN_10016807	3.53074	-1.23859	0.013061	0.0367987	Cinnamoyl-CoA reductase 1
Pgl_GLEAN_10006934	3.5304	3.68425	1.02607e-26	1.62221e-24	probable glutathione S-transferase GSTU6
Pgl_GLEAN_10037620	3.52799	1.58911	1.05325e-05	8.00215e-05	Protein NRT1/ PTR FAMILY 5.2
Pgl_GLEAN_10031758	3.52771	10.6636	9.23773e-35	4.44936e-32	ferredoxin--NADP reductase, leaf isozyme, chloroplastic
Pgl_GLEAN_10014577	3.52632	2.83583	8.00295e-09	1.15344e-07	putative glutathione S-transferase
Pgl_GLEAN_10008256	3.52486	2.01244	4.58886e-10	8.32952e-09	probable cation transporter HKT7
Pgl_GLEAN_10033822	3.52108	3.1977	8.80794e-16	3.8813e-14	fasciclin-like arabinogalactan protein 16
Pgl_GLEAN_10034349	3.51854	1.45134	1.16084e-07	1.34239e-06	uncharacterized protein LOC105913617
Pgl_GLEAN_10024114	3.51735	1.95917	9.32025e-09	1.33309e-07	disease resistance protein PIK6-NP-like
Pgl_GLEAN_10008209	3.51589	3.17279	1.11893e-10	2.2521e-09	ABC transporter B family member 2
Pgl_GLEAN_10033002	3.51417	0.532474	0.00759364	0.0234135	Aconitate hydratase 3 mitochondrial
Pgl_GLEAN_10024983	3.5125	0.249269	0.000474188	0.00225664	uncharacterized protein LOC101762381
Pgl_GLEAN_10035878	3.51246	6.60865	2.17248e-15	9.05318e-14	cellulose synthase A catalytic subunit 4 [UDP-forming]
Pgl_GLEAN_10007260	3.5116	3.0621	4.3227e-18	2.58614e-16	polcalcin Phl p 7 isoform X2
Pgl_GLEAN_10006897	3.51133	1.51177	0.00331937	0.0117357	hypothetical protein SEVIR_8G250500v2
Pgl_GLEAN_10008219	3.5097	0.763295	7.21792e-07	7.20435e-06	hypothetical protein SEVIR_5G453100v2
Pgl_GLEAN_10007584	3.50821	5.10396	4.64818e-10	8.42243e-09	Patatin-like protein 1
Pgl_GLEAN_10021218	3.50542	6.97838	2.45414e-20	2.009e-18	Camelliol C synthase
Pgl_GLEAN_10015081	3.50462	0.0776	3.11626e-07	3.33545e-06	UDP-glycosyltransferase 92A1
Pgl_GLEAN_10009724	3.50431	2.89242	3.77035e-09	5.81875e-08	putative disease resistance RPP13-like protein 3
Pgl_GLEAN_10000810	3.50135	-0.573039	6.61409e-05	0.000406844	zinc finger, C3HC4 type family protein
Pgl_GLEAN_10036639	3.5002	-0.573651	0.000556301	0.00258795	beta-glucosidase 12
Pgl_GLEAN_10025010	3.49872	5.28546	1.60982e-25	2.20801e-23	uncharacterized protein C2845_PM15G25940
Pgl_GLEAN_10033465	3.49781	3.17673	1.01292e-10	2.05471e-09	Flavonoid 3'-monooxygenase
Pgl_GLEAN_10026253	3.49722	4.81013	3.19036e-32	1.04882e-29	hypothetical protein SORBI_3008G131200
Pgl_GLEAN_10009271	3.49589	0.382158	6.38987e-07	6.4368e-06	probable GDP-L-fucose synthase 1
Pgl_GLEAN_10015140	3.49034	1.98227	3.62397e-08	4.63881e-07	Protein REDUCED WALL ACETYLATION 3
Pgl_GLEAN_10007155	3.48868	2.30907	4.11877e-12	1.04667e-10	protein LURP-one-related 5-like
Pgl_GLEAN_10021850	3.48699	1.20466	6.80329e-05	0.000416996	Serine carboxypeptidase-like 40
Pgl_GLEAN_10012643	3.48525	3.28205	2.23627e-18	1.4035e-16	heavy metal-associated isoprenylated plant protein 4
Pgl_GLEAN_10029931	3.48409	7.85741	2.31185e-22	2.33565e-20	phosphoenolpyruvate carboxykinase (ATP)
Pgl_GLEAN_10003195	3.48232	0.370854	2.02902e-07	2.25083e-06	glucan endo-1,3-beta-glucosidase 8
Pgl_GLEAN_10017621	3.48153	0.504001	1.38833e-07	1.58685e-06	hypothetical protein SEVIR_1G037800v2
Pgl_GLEAN_10007138	3.48114	-1.2727	0.0104737	0.0306862	predicted protein
Pgl_GLEAN_10013737	3.4811	-1.27278	0.0124179	0.0352865	serine/threonine-protein kinase Aurora-3
Pgl_GLEAN_10038007	3.47875	-1.2734	0.000617632	0.0028238	cytochrome P450 93G1
Pgl_GLEAN_10012220	3.47838	2.68387	6.8004e-12	1.65893e-10	3-ketoacyl-CoA synthase 5
Pgl_GLEAN_10021081	3.47829	-1.27348	0.000897455	0.00389122	S-norcoclaurine synthase 1
Pgl_GLEAN_10004924	3.47702	-1.274	0.0102816	0.0302431	transcription factor MYB39
Pgl_GLEAN_10013022	3.47668	2.143	2.73944e-10	5.12989e-09	clathrin light chain 3
Pgl_GLEAN_10028443	3.47582	1.6619	2.86532e-08	3.73936e-07	protein starmaker-like isoform X1
Pgl_GLEAN_10028423	3.47296	2.25784	1.11991e-07	1.29941e-06	transcription factor bHLH78-like
Pgl_GLEAN_10035416	3.4725	-0.895598	0.00194596	0.00751919	hypothetical protein SETIT_4G022200v2
Pgl_GLEAN_10029262	3.47114	0.617148	0.00195682	0.00755126	Protease inhibitor I4, serpin
Pgl_GLEAN_10003741	3.47111	-0.347032	3.64429e-06	3.1086e-05	putative disease resistance RPP13-like protein 3
Pgl_GLEAN_10021597	3.47092	-0.134748	9.98843e-05	0.00058405	putative clathrin assembly protein
Pgl_GLEAN_10024117	3.47073	4.28457	3.68033e-19	2.57511e-17	acyl-CoA-binding domain-containing protein 4
Pgl_GLEAN_10031958	3.46875	1.81812	5.50548e-05	0.000347634	predicted protein
Pgl_GLEAN_10018331	3.46238	2.20985	1.64588e-07	1.8617e-06	predicted protein
Pgl_GLEAN_10037675	3.46216	9.06263	1.93037e-28	3.66788e-26	glyceraldehyde-3-phosphate dehydrogenase B, chloroplastic
Pgl_GLEAN_10025116	3.46166	2.08799	1.17037e-06	1.1222e-05	protein SPIRAL1-like 2
Pgl_GLEAN_10037592	3.46134	2.24723	2.20371e-11	4.97722e-10	peroxidase 43
Pgl_GLEAN_10014558	3.458	1.17922	2.98265e-06	2.60429e-05	filament-like plant protein 7
Pgl_GLEAN_10036921	3.45333	3.65719	6.45347e-12	1.58175e-10	L-type lectin-domain containing receptor kinase IV.1
Pgl_GLEAN_10013807	3.45078	2.07871	8.61629e-14	2.90638e-12	probable inactive nicotinamidase At3g16190
Pgl_GLEAN_10027587	3.44997	4.78645	1.59813e-29	3.44781e-27	4-hydroxyphenylacetaldehyde oxime monooxygenase
Pgl_GLEAN_10014826	3.4494	1.09066	7.75275e-06	6.10754e-05	NAC domain-containing protein 73
Pgl_GLEAN_10028353	3.44936	9.63842	2.95904e-33	1.07517e-30	adenylate kinase, chloroplastic
Pgl_GLEAN_10033867	3.44737	3.33761	2.65769e-09	4.21789e-08	---NA---
Pgl_GLEAN_10014894	3.43695	-0.922278	0.00101804	0.00433752	flavonoid 3'-monooxygenase
Pgl_GLEAN_10024974	3.43642	0.805392	3.7988e-05	0.000250564	DIBOA-glucoside dioxygenase BX6
Pgl_GLEAN_10022799	3.43517	3.53835	4.37458e-06	3.6681e-05	BLE2 protein
Pgl_GLEAN_10014288	3.43346	-0.923723	0.00442663	0.014917	CBL-interacting protein kinase 4-like
Pgl_GLEAN_10009690	3.42773	-0.169236	0.000109394	0.000633928	hypothetical protein SEVIR_2G111900v2
Pgl_GLEAN_10011638	3.42373	-1.30954	0.00532623	0.0174295	hypothetical protein GQ55_3G470400
Pgl_GLEAN_10006987	3.42294	-0.384991	0.000309739	0.00156564	receptor-like protein kinase HSL1
Pgl_GLEAN_10022928	3.42283	1.43327	4.08258e-12	1.03875e-10	protein NETWORKED 3C
Pgl_GLEAN_10004662	3.42266	-1.31023	0.013798	0.0385083	Transcription factor bHLH25
Pgl_GLEAN_10015275	3.42265	-1.3101	0.00195755	0.00755126	GDSL esterase/lipase
Pgl_GLEAN_10003372	3.42249	-1.31014	0.000861394	0.00375468	G-type lectin S-receptor-like serine/threonine-protein kinase At5g35370
Pgl_GLEAN_10008772	3.42236	-0.385081	0.000333115	0.00166493	Octicosapeptide/Phox/Bem1p family protein
Pgl_GLEAN_10001245	3.42186	-1.31038	0.00186913	0.00725888	uncharacterized protein LOC101756785
Pgl_GLEAN_10035538	3.42161	-1.31036	0.00322521	0.0114555	uncharacterized protein LOC101783463
Pgl_GLEAN_10034170	3.4209	7.86289	3.74102e-34	1.61417e-31	photosystem I subunit O
Pgl_GLEAN_10038323	3.42078	-1.31089	0.00897884	0.0269665	predicted protein
Pgl_GLEAN_10032602	3.41939	0.888213	1.25422e-05	9.34836e-05	putative disease resistance protein RGA3
Pgl_GLEAN_10003718	3.41854	4.76479	2.55872e-11	5.71669e-10	protein RETICULATA-RELATED 4, chloroplastic
Pgl_GLEAN_10020522	3.41732	0.788884	1.2154e-09	2.05486e-08	hypothetical protein SETIT_1G093700v2, partial
Pgl_GLEAN_10005071	3.41678	0.788348	2.28094e-05	0.000159059	actin-depolymerizing factor 2
Pgl_GLEAN_10015796	3.41674	7.88737	1.05614e-30	2.87812e-28	Chlorophyll a-b binding protein of LHCII type III, chloroplastic
Pgl_GLEAN_10012685	3.41279	2.62518	1.44154e-17	8.00422e-16	photosystem II 5 kDa protein, chloroplastic-like
Pgl_GLEAN_10026994	3.41136	-0.18363	0.0159182	0.0432426	---NA---
Pgl_GLEAN_10029347	3.4099	5.09715	4.17831e-27	6.92295e-25	fructose-1,6-bisphosphatase, chloroplastic
Pgl_GLEAN_10029292	3.40981	0.311208	0.000135779	0.000763953	membrane steroid-binding protein 2
Pgl_GLEAN_10037526	3.40956	-0.641529	0.00221344	0.00835933	putative 4-hydroxy-4-methyl-2-oxoglutarate aldolase 2
Pgl_GLEAN_10002871	3.40757	2.59188	2.72092e-09	4.30504e-08	peroxidase 1-like
Pgl_GLEAN_10030761	3.40435	-0.186827	0.0035907	0.0125556	Auxin-responsive protein SAUR36
Pgl_GLEAN_10009346	3.40395	1.81013	1.43257e-11	3.34876e-10	probable purine permease 11
Pgl_GLEAN_10024547	3.40313	0.159349	0.000762933	0.00337775	hsp20/alpha crystallin family protein
Pgl_GLEAN_10016033	3.40262	0.158615	0.00119986	0.00499104	Leucine-rich repeat (LRR) family protein
Pgl_GLEAN_10031134	3.4026	0.672013	1.15884e-08	1.63523e-07	protein ECERIFERUM 1
Pgl_GLEAN_10014212	3.39862	2.66737	7.16897e-11	1.49674e-09	putative inactive receptor kinase
Pgl_GLEAN_10033025	3.398	5.43494	5.73046e-35	2.89472e-32	short-chain dehydrogenase TIC 32, chloroplastic-like
Pgl_GLEAN_10030123	3.39798	2.15248	1.9892e-07	2.21021e-06	myb-related protein P
Pgl_GLEAN_10017288	3.39771	0.555472	9.17237e-08	1.08802e-06	cinnamoyl-CoA reductase 2-like isoform X2
Pgl_GLEAN_10022834	3.39673	4.8672	5.33936e-22	5.26588e-20	Leucine carboxyl methyltransferase
Pgl_GLEAN_10018103	3.39662	2.33249	2.60127e-10	4.8969e-09	wall-associated receptor kinase 3
Pgl_GLEAN_10037666	3.39466	4.78047	2.85905e-28	5.28695e-26	photosynthetic NDH subunit of lumenal location 3, chloroplastic
Pgl_GLEAN_10014269	3.39021	2.14609	2.76941e-07	2.99672e-06	Expansin-B3
Pgl_GLEAN_10036950	3.38717	0.762876	6.35373e-08	7.78191e-07	Peptide deformylase 1A, chloroplastic
Pgl_GLEAN_10001504	3.38667	5.6821	1.68643e-28	3.23404e-26	peptidyl-prolyl cis-trans isomerase CYP37, chloroplastic
Pgl_GLEAN_10009751	3.38611	-0.202408	3.58498e-06	3.06305e-05	predicted protein
Pgl_GLEAN_10008082	3.38397	8.43807	6.81277e-23	7.27316e-21	triosephosphate isomerase, chloroplastic
Pgl_GLEAN_10035773	3.38203	9.63885	6.40191e-28	1.15296e-25	phosphoglycerate kinase, chloroplastic
Pgl_GLEAN_10004387	3.3792	1.18742	9.90011e-07	9.64446e-06	sugar transport protein 5
Pgl_GLEAN_10022159	3.3708	-0.425335	0.00424852	0.0144319	CBS domain-containing protein CBSX3, mitochondrial
Pgl_GLEAN_10034585	3.36942	-0.425224	0.00172135	0.00675649	---NA---
Pgl_GLEAN_10008858	3.36857	8.90924	1.02254e-12	2.85415e-11	predicted protein
Pgl_GLEAN_10010541	3.36763	3.64847	1.2173e-14	4.64298e-13	protein trichome birefringence-like 38
Pgl_GLEAN_10026695	3.36681	7.08163	7.92169e-39	6.31024e-36	protein CURVATURE THYLAKOID 1C, chloroplastic
Pgl_GLEAN_10020008	3.36626	4.34653	5.73216e-18	3.35364e-16	putative ferulate 5-hydroxylase
Pgl_GLEAN_10031555	3.36578	-1.34724	0.00548412	0.0178531	CASP-like protein 5B3
Pgl_GLEAN_10014904	3.36536	1.6204	2.06885e-10	3.9674e-09	3-oxo-5-alpha-steroid 4-dehydrogenase 2
Pgl_GLEAN_10016593	3.36532	-1.34732	0.0147814	0.0406801	GATA transcription factor 12
Pgl_GLEAN_10011508	3.3647	4.42553	8.06686e-07	7.97864e-06	root phototropism protein 2
Pgl_GLEAN_10032900	3.36423	-1.34779	0.00102114	0.00434356	HSP-interacting protein isoform X1
Pgl_GLEAN_10024398	3.36294	0.405165	1.86015e-06	1.71073e-05	photosynthetic NDH subunit of lumenal location 2, chloroplastic
Pgl_GLEAN_10014639	3.3571	5.61133	3.80899e-20	2.99954e-18	isoflavone reductase homolog
Pgl_GLEAN_10037026	3.35672	7.26093	1.85026e-30	4.79008e-28	protein RRP6-like 3 isoform X2
Pgl_GLEAN_10018804	3.35628	1.99483	5.66721e-11	1.19788e-09	harpin-induced protein
Pgl_GLEAN_10036850	3.35459	1.55513	1.55819e-09	2.58586e-08	UDP-glucose:2-hydroxyflavanone C-glucosyltransferase
Pgl_GLEAN_10018344	3.35301	3.71381	2.37458e-09	3.79183e-08	filament-like plant protein 7
Pgl_GLEAN_10009704	3.35268	2.51453	1.72993e-09	2.83904e-08	gibberellin-regulated protein 2 precursor
Pgl_GLEAN_10022268	3.35212	1.30583	9.5008e-08	1.12312e-06	copalyl diphosphate synthase3
Pgl_GLEAN_10034572	3.35206	0.263474	4.01839e-05	0.000262705	non-specific lipid-transfer protein 2P
Pgl_GLEAN_10018328	3.35062	5.60876	1.82761e-17	1.00402e-15	probable pyridoxal 5'-phosphate synthase subunit PDX2
Pgl_GLEAN_10011395	3.34907	-0.68783	0.000791654	0.00348905	predicted protein
Pgl_GLEAN_10038228	3.34887	0.393394	1.45159e-06	1.36841e-05	Dirigent protein 19
Pgl_GLEAN_10013121	3.34873	4.49477	1.69939e-19	1.24809e-17	ycf20-like protein
Pgl_GLEAN_10021160	3.34802	-0.688166	0.000259239	0.00133833	cytochrome b561 and DOMON domain-containing protein At5g47530-like
Pgl_GLEAN_10023518	3.3453	-0.444673	0.000133301	0.000752668	predicted protein
Pgl_GLEAN_10024171	3.34453	-0.445154	1.08611e-05	8.21563e-05	predicted protein
Pgl_GLEAN_10004863	3.34377	6.71056	7.79377e-26	1.09807e-23	long chain acyl-CoA synthetase 1
Pgl_GLEAN_10014676	3.34272	0.822528	1.02395e-07	1.20153e-06	NDR1/HIN1-like protein 10
Pgl_GLEAN_10004030	3.34093	1.65306	5.54799e-09	8.29036e-08	RING-H2 finger protein ATL16
Pgl_GLEAN_10022972	3.34017	-0.238142	0.00155949	0.00622779	probable LRR receptor-like serine/threonine-protein kinase At1g34110
Pgl_GLEAN_10022835	3.33858	2.13782	2.46194e-10	4.6523e-09	predicted protein
Pgl_GLEAN_10007778	3.3376	1.4822	7.61709e-10	1.33693e-08	predicted protein
Pgl_GLEAN_10019443	3.33655	2.58493	1.25746e-11	2.96958e-10	periaxin-like
Pgl_GLEAN_10017993	3.33356	0.380878	0.0177648	0.0472913	---NA---
Pgl_GLEAN_10005717	3.33314	4.67392	9.77335e-14	3.26477e-12	phosphate transporter PHO1-3
Pgl_GLEAN_10009658	3.33298	0.717425	1.01225e-06	9.84719e-06	laccase-19
Pgl_GLEAN_10023719	3.33132	1.47699	3.80432e-12	9.76348e-11	hypothetical protein SEVIR_9G101800v2
Pgl_GLEAN_10037644	3.32388	1.34723	7.18817e-08	8.701e-07	glutathione S-transferase F11
Pgl_GLEAN_10020511	3.32281	1.06273	0.000204216	0.00109205	protein STRUBBELIG-RECEPTOR FAMILY 1 isoform X1
Pgl_GLEAN_10020132	3.32132	0.370623	2.31455e-06	2.08329e-05	CASP-like protein 1B1
Pgl_GLEAN_10009376	3.32045	2.57028	3.08534e-15	1.26036e-13	hydroquinone glucosyltransferase
Pgl_GLEAN_10027695	3.32029	-0.254237	0.00178652	0.00697465	probable glycosyltransferase 7
Pgl_GLEAN_10017965	3.31888	4.96311	1.7978e-18	1.13866e-16	OSJNBa0016N04.16-like protein
Pgl_GLEAN_10031099	3.31879	-0.711118	0.0168702	0.0452941	phosphoenolpyruvate carboxylase kinase 2
Pgl_GLEAN_10004429	3.31552	2.29404	1.39204e-13	4.55339e-12	probable staphylococcal-like nuclease CAN2
Pgl_GLEAN_10018383	3.3148	4.47873	2.9724e-21	2.65351e-19	probable isoaspartyl peptidase/L-asparaginase 2
Pgl_GLEAN_10002931	3.31192	5.11996	1.24314e-16	6.15951e-15	Cytochrome P450 87A3
Pgl_GLEAN_10035510	3.31182	10.7968	1.18049e-10	2.37139e-09	chlorophyll a-b binding protein CP26, chloroplastic
Pgl_GLEAN_10010157	3.31084	-1.01039	0.00851649	0.0257873	putative WRKY transcription factor 49
Pgl_GLEAN_10019897	3.30948	-1.01087	0.00443993	0.0149521	proline-rich receptor-like protein kinase PERK4
Pgl_GLEAN_10028513	3.30922	-1.01089	0.0128266	0.0362368	ABC transporter C family member 4
Pgl_GLEAN_10019044	3.30563	2.78594	4.47689e-07	4.64766e-06	Plasma membrane-associated cation-binding protein 1
Pgl_GLEAN_10021716	3.30457	0.224748	0.000107539	0.000624225	dirigent protein 1
Pgl_GLEAN_10012481	3.30386	3.11837	2.33728e-13	7.43584e-12	L-ascorbate oxidase precursor
Pgl_GLEAN_10016273	3.30087	5.31059	1.97383e-11	4.48736e-10	serine carboxypeptidase II-1
Pgl_GLEAN_10033907	3.30084	0.0765813	0.0116264	0.0334213	---NA---
Pgl_GLEAN_10024534	3.29753	-0.272118	0.000627695	0.00286285	fibrous sheath CABYR-binding protein
Pgl_GLEAN_10006849	3.29697	7.42114	1.02151e-24	1.28221e-22	PGR5-like protein 1A, chloroplastic
Pgl_GLEAN_10017645	3.29494	3.05324	8.10919e-18	4.65234e-16	adenylyl-sulfate kinase 3 isoform X1
Pgl_GLEAN_10036986	3.2939	2.17156	3.109e-08	4.03449e-07	putative ATP-dependent proteinase; BsgA
Pgl_GLEAN_10034436	3.29243	1.80718	5.03689e-09	7.61453e-08	Lamin-like protein
Pgl_GLEAN_10021402	3.29218	1.44312	6.27916e-05	0.000388741	cellulose synthase-like protein D1
Pgl_GLEAN_10032379	3.2908	1.03481	4.69327e-06	3.90685e-05	probably inactive leucine-rich repeat receptor-like protein kinase At5g48380
Pgl_GLEAN_10032171	3.28904	4.22634	3.16997e-06	2.7493e-05	Putative leucine-rich repeat receptor-like protein kinase family protein
Pgl_GLEAN_10018181	3.28652	0.0636629	0.000545241	0.00254622	GDSL esterase/lipase At5g55050-like
Pgl_GLEAN_10008964	3.28334	7.1611	2.99272e-29	6.26083e-27	protein plastid transcriptionally active 16, chloroplastic
Pgl_GLEAN_10012237	3.2805	-0.737371	0.00679647	0.0213988	probable long-chain-alcohol O-fatty-acyltransferase 5
Pgl_GLEAN_10023326	3.28036	-0.737413	0.00101171	0.00431142	germin-like protein 3-7
Pgl_GLEAN_10007644	3.28036	-0.103323	5.57498e-05	0.000351273	acyl transferase 15-like
Pgl_GLEAN_10036697	3.27796	-0.104115	0.00207887	0.0079409	putative UDP-glucose:salicylic acid glucosyltransferase
Pgl_GLEAN_10014066	3.27743	6.01058	3.51698e-28	6.44603e-26	thioredoxin-like 4, chloroplastic
Pgl_GLEAN_10030961	3.276	2.61102	9.38419e-07	9.18073e-06	indolin-2-one monooxygenase
Pgl_GLEAN_10006667	3.2752	0.855764	1.95356e-05	0.000138922	Auxin transporter-like protein 1
Pgl_GLEAN_10005319	3.27381	6.62622	3.60262e-05	0.000238764	(E)-beta-caryophyllene synthase
Pgl_GLEAN_10037694	3.27309	0.199294	0.0026491	0.00974174	catalase-1
Pgl_GLEAN_10006905	3.27144	-0.29197	0.0180609	0.0479626	---NA---
Pgl_GLEAN_10013284	3.27032	0.937495	0.000132911	0.000751085	peroxidase 72-like
Pgl_GLEAN_10034257	3.26944	3.88369	6.83717e-13	1.964e-11	BAG family molecular chaperone regulator 1
Pgl_GLEAN_10027281	3.26905	1.09221	8.23256e-08	9.85006e-07	Phosphatidylinositol N-acetyglucosaminlytransferase subunit P-related
Pgl_GLEAN_10029242	3.26797	0.0489444	5.69402e-07	5.8093e-06	protein CHLORORESPIRATORY REDUCTION 7, chloroplastic
Pgl_GLEAN_10011004	3.26751	-1.04076	0.00134496	0.00550285	cytochrome P450 714D1
Pgl_GLEAN_10032013	3.26706	2.03681	0.00948324	0.0282438	fatty acyl-CoA reductase 1
Pgl_GLEAN_10014386	3.26653	4.18886	4.51002e-21	3.92467e-19	3-ketoacyl-CoA synthase 6
Pgl_GLEAN_10022625	3.26632	0.0480929	0.000476573	0.00226737	Homeobox-leucine zipper protein HOX23
Pgl_GLEAN_10027532	3.26612	-1.04137	0.00483062	0.0160345	hypothetical protein PAHAL_2G365500
Pgl_GLEAN_10038135	3.26253	1.58351	0.00242703	0.00903417	germin-like protein 8-13
Pgl_GLEAN_10002553	3.26126	1.086	2.41834e-05	0.000167289	anthocyanidin reductase ((2S)-flavan-3-ol-forming)
Pgl_GLEAN_10033953	3.25801	5.8034	4.8447e-22	4.80089e-20	Rubredoxin-like superfamily protein
Pgl_GLEAN_10010711	3.25596	3.87125	3.71645e-13	1.12861e-11	chalcone synthase isoform X1
Pgl_GLEAN_10018525	3.25382	6.09869	7.75685e-13	2.22202e-11	geranylgeranyl diphosphate reductase, chloroplastic
Pgl_GLEAN_10012772	3.25249	5.64748	1.44099e-18	9.38504e-17	UDP-N-acetylglucosamine diphosphorylase 2
Pgl_GLEAN_10035202	3.25147	3.67236	8.7481e-18	4.97753e-16	hippocampus abundant transcript 1 protein isoform X1
Pgl_GLEAN_10019926	3.25099	-0.308529	0.00255431	0.00944516	probable pectinesterase 53
Pgl_GLEAN_10032728	3.24947	2.05928	1.26693e-08	1.77533e-07	probable sarcosine oxidase
Pgl_GLEAN_10016132	3.24886	2.73542	7.00701e-09	1.02055e-07	UDP-glycosyltransferase 83A1
Pgl_GLEAN_10036293	3.24768	6.50982	1.05793e-19	7.88156e-18	predicted protein
Pgl_GLEAN_10020813	3.24618	2.50436	4.39168e-13	1.3163e-11	Geraniol 8-hydroxylase
Pgl_GLEAN_10038360	3.24165	-1.42542	0.00537855	0.0175564	probable carboxylesterase 15
Pgl_GLEAN_10006016	3.24084	-1.42586	0.00310519	0.0111016	transcription repressor OFP13
Pgl_GLEAN_10023732	3.23838	3.18462	3.78042e-14	1.33157e-12	photosystem I reaction center subunit N, chloroplastic
Pgl_GLEAN_10021313	3.23539	2.46695	3.35731e-13	1.0286e-11	copper transporter 1
Pgl_GLEAN_10030848	3.23482	5.48671	6.25497e-10	1.11199e-08	probable transcription factor GLK1
Pgl_GLEAN_10004149	3.23293	-0.529532	0.000154714	0.000857447	actin-related protein 2/3 complex subunit 2B
Pgl_GLEAN_10017514	3.2322	5.71697	5.69383e-10	1.01923e-08	cellulose synthase-like protein E6
Pgl_GLEAN_10037006	3.23161	1.60928	7.76851e-07	7.71302e-06	L-ascorbate oxidase homolog
Pgl_GLEAN_10020924	3.23149	6.85176	9.53753e-24	1.062e-21	photosystem II reaction center W protein, chloroplastic
Pgl_GLEAN_10001515	3.23116	1.60909	1.2904e-06	1.22932e-05	protein POLAR LOCALIZATION DURING ASYMMETRIC DIVISION AND REDISTRIBUTION-like
Pgl_GLEAN_10026325	3.22698	2.37259	3.56833e-05	0.000236946	wiskott-Aldrich syndrome protein homolog
Pgl_GLEAN_10026345	3.22611	0.160047	1.31365e-06	1.24918e-05	peroxidase 31-like
Pgl_GLEAN_10015627	3.2248	-0.328467	0.000258135	0.00133323	malate dehydrogenase, chloroplastic
Pgl_GLEAN_10028059	3.22471	5.6288	1.67033e-12	4.46978e-11	S-norcoclaurine synthase
Pgl_GLEAN_10037781	3.22339	-1.07151	0.0104248	0.0305822	riboflavin biosynthesis protein PYRD, chloroplastic
Pgl_GLEAN_10004588	3.22332	-1.07143	0.0015182	0.00609249	dirigent protein 5
Pgl_GLEAN_10022463	3.22209	-1.07159	0.0034396	0.0120947	extensin isoform X1
Pgl_GLEAN_10017534	3.2213	6.82642	9.37245e-29	1.84869e-26	photosystem I reaction center subunit VI, chloroplastic
Pgl_GLEAN_10034662	3.22095	0.287978	0.0002023	0.00108236	chorismate mutase 2
Pgl_GLEAN_10025396	3.22076	0.718986	3.9709e-06	3.35542e-05	rhodanese-like domain-containing protein 10
Pgl_GLEAN_10006914	3.21801	7.7046	3.04547e-25	4.0175e-23	50S ribosomal protein L27, chloroplastic
Pgl_GLEAN_10004415	3.21709	2.70705	2.94337e-13	9.15316e-12	Zinc finger (C3HC4-type RING finger) family protein
Pgl_GLEAN_10027101	3.21441	2.65714	2.72654e-09	4.31064e-08	cytosolic sulfotransferase 17
Pgl_GLEAN_10037277	3.21103	5.48257	1.51003e-15	6.39553e-14	tetrapyrrole-binding protein, chloroplastic
Pgl_GLEAN_10018922	3.21	5.37162	2.51657e-30	6.27959e-28	protein CONSERVED IN THE GREEN LINEAGE AND DIATOMS 27, chloroplastic
Pgl_GLEAN_10019983	3.20959	4.81109	6.08442e-10	1.08353e-08	long chain acyl-CoA synthetase 2
Pgl_GLEAN_10017408	3.20698	0.275933	1.52499e-05	0.000111447	VAN3-binding protein
Pgl_GLEAN_10009545	3.20684	1.4825	1.95481e-10	3.76264e-09	WW domain containing protein
Pgl_GLEAN_10017743	3.20582	5.2999	1.58125e-05	0.000114748	chalcone synthase
Pgl_GLEAN_10035398	3.20571	4.29799	1.94268e-18	1.22294e-16	NAD(P)H-quinone oxidoreductase subunit S, chloroplastic
Pgl_GLEAN_10030752	3.20463	-0.551125	0.00202495	0.00778042	auxin-responsive protein SAUR36
Pgl_GLEAN_10022007	3.20354	4.23263	2.76196e-26	4.08592e-24	Protein NRT1/ PTR FAMILY 5.2
Pgl_GLEAN_10023289	3.20235	4.52993	1.79688e-18	1.13866e-16	thioredoxin H2-2
Pgl_GLEAN_10015267	3.19991	0.701394	0.00050186	0.0023709	hydrophobic protein OSR8
Pgl_GLEAN_10002657	3.19903	3.39963	5.2072e-08	6.46132e-07	mannose/glucose-specific lectin-like
Pgl_GLEAN_10004805	3.19613	4.35729	2.56597e-12	6.67636e-11	stress enhanced protein 1, chloroplastic
Pgl_GLEAN_10013840	3.19606	-0.16941	0.000121137	0.00069222	L-type lectin-domain containing receptor kinase IX.1
Pgl_GLEAN_10009029	3.19595	0.788921	3.12066e-05	0.000210117	uncharacterized protein LOC100277463
Pgl_GLEAN_10033257	3.1958	4.60102	1.39809e-24	1.71336e-22	protein STRICTOSIDINE SYNTHASE-LIKE 10
Pgl_GLEAN_10015784	3.1952	8.20782	2.43958e-21	2.21606e-19	chlorophyll a-b binding protein CP29.1, chloroplastic
Pgl_GLEAN_10024933	3.1942	6.51032	2.17326e-09	3.50003e-08	fructose-bisphosphate aldolase 5, cytosolic
Pgl_GLEAN_10023088	3.19338	10.0928	5.19685e-30	1.26626e-27	photosystem II 10 kDa polypeptide, chloroplastic
Pgl_GLEAN_10003069	3.19309	-0.0108644	0.000743431	0.00330412	NAC domain-containing protein 43
Pgl_GLEAN_10003746	3.19044	1.76299	5.54732e-09	8.29036e-08	amino-acid permease BAT1 homolog
Pgl_GLEAN_10028069	3.18525	6.76103	1.7601e-30	4.67351e-28	photosystem I chlorophyll a/b-binding protein 5, chloroplastic
Pgl_GLEAN_10021320	3.17956	7.25163	6.06785e-30	1.42808e-27	O-acyltransferase WSD1
Pgl_GLEAN_10026624	3.17599	-0.0247191	5.74796e-06	4.69055e-05	polcalcin Phl p 7 isoform X1
Pgl_GLEAN_10000286	3.17575	1.65856	2.44888e-06	2.19088e-05	beta-expansin 4 precursor
Pgl_GLEAN_10007100	3.17553	-1.46606	0.00541757	0.0176615	predicted protein
Pgl_GLEAN_10002383	3.17492	-0.572585	0.00960396	0.0285336	O-methyltransferase ZRP4-like
Pgl_GLEAN_10003471	3.1749	1.60974	1.48346e-08	2.04827e-07	NDR1/HIN1-like protein 1
Pgl_GLEAN_10002747	3.17422	0.118755	2.68317e-05	0.000183222	auxin-responsive protein SAUR36-like
Pgl_GLEAN_10012367	3.174	-1.1038	0.0145777	0.0402828	putative disease resistance protein RGA3 isoform X2
Pgl_GLEAN_10001525	3.17322	3.39111	3.85528e-10	7.09118e-09	ras-related protein RIC2
Pgl_GLEAN_10028528	3.17285	-0.0267122	0.00559737	0.0181476	P21-Rho-binding domain containing protein
Pgl_GLEAN_10027087	3.1728	4.65299	7.34906e-19	5.00679e-17	NAD(P)H-quinone oxidoreductase subunit O, chloroplastic
Pgl_GLEAN_10026554	3.17208	3.12578	1.45358e-13	4.72609e-12	peroxidase
Pgl_GLEAN_10012041	3.16804	3.84509	9.48239e-17	4.8253e-15	Zinc finger (C3HC4-type RING finger) family protein
Pgl_GLEAN_10038168	3.16167	7.73732	1.40688e-28	2.72316e-26	photosystem I reaction center subunit N, chloroplastic
Pgl_GLEAN_10007830	3.16148	0.359539	2.3632e-06	2.12432e-05	uncharacterized protein LOC112903272
Pgl_GLEAN_10020912	3.16112	1.3295	2.53085e-06	2.25253e-05	putative cysteine-rich receptor-like protein kinase 35
Pgl_GLEAN_10028638	3.16012	0.23823	3.89638e-07	4.08183e-06	putative sarcosine oxidase
Pgl_GLEAN_10034921	3.15749	8.55938	2.94568e-14	1.05916e-12	sucrose synthase 2
Pgl_GLEAN_10015731	3.15231	1.32272	0.00185698	0.00721845	Oligopeptide transporter 5
Pgl_GLEAN_10035362	3.14861	0.460201	1.85162e-05	0.000132512	peroxidase A2-like
Pgl_GLEAN_10019307	3.14731	2.11227	9.86097e-08	1.16172e-06	NADP-dependent alkenal double bond reductase P2
Pgl_GLEAN_10037643	3.14729	1.58554	8.63116e-08	1.02972e-06	glutathione S-transferase F8, chloroplastic
Pgl_GLEAN_10030551	3.14608	2.47027	1.65141e-06	1.53857e-05	L-type lectin-domain containing receptor kinase IX.1
Pgl_GLEAN_10001162	3.14456	2.14364	0.000103958	0.000605645	type IV inositol polyphosphate 5-phosphatase 7
Pgl_GLEAN_10005531	3.14341	4.21098	1.33037e-10	2.64173e-09	Elicitor-responsive protein 1
Pgl_GLEAN_10011671	3.1421	6.37289	3.76312e-15	1.50459e-13	probable serine incorporator
Pgl_GLEAN_10018107	3.14168	3.58658	1.81303e-16	8.75283e-15	Linolenate hydroperoxide lyase, chloroplastic
Pgl_GLEAN_10034282	3.14009	6.45343	1.86764e-16	8.99549e-15	kinesin-like protein KIN-7H isoform X1
Pgl_GLEAN_10004541	3.1384	-0.840375	0.000152954	0.000849286	cytochrome P450 71A1-like
Pgl_GLEAN_10003805	3.13575	-0.0565232	5.97028e-05	0.000372778	uncharacterized protein C2845_PM13G14220
Pgl_GLEAN_10035400	3.13565	2.74752	1.02995e-07	1.20652e-06	probable leucine-rich repeat receptor-like protein kinase At1g35710 isoform X1
Pgl_GLEAN_10002291	3.13212	0.735422	1.38997e-06	1.31571e-05	metal transporter
Pgl_GLEAN_10029721	3.13203	0.975818	6.17801e-07	6.2538e-06	DNA glycosylase superfamily protein
Pgl_GLEAN_10018622	3.13123	5.06131	4.09725e-08	5.18377e-07	65-kDa microtubule-associated protein 6
Pgl_GLEAN_10009551	3.13045	2.67651	3.07464e-13	9.51852e-12	GDSL esterase/lipase EXL1
Pgl_GLEAN_10020242	3.12791	5.94846	1.13506e-16	5.71978e-15	wall-associated receptor kinase 4-like
Pgl_GLEAN_10003612	3.12785	4.98207	4.56591e-11	9.84023e-10	ferredoxin-2, chloroplastic
Pgl_GLEAN_10035410	3.12562	-1.13664	0.01158	0.033301	U-box domain-containing protein 21
Pgl_GLEAN_10012147	3.12459	0.813822	3.53241e-06	3.02438e-05	heptahelical transmembrane protein 4-like isoform X1
Pgl_GLEAN_10034717	3.12304	2.3681	3.51554e-07	3.72562e-06	transcription factor MYB106
Pgl_GLEAN_10020188	3.12235	0.0767	0.000483259	0.00229401	putative hydrolase
Pgl_GLEAN_10001294	3.12199	7.35182	2.41156e-27	4.06063e-25	50S ribosomal protein L31
Pgl_GLEAN_10003375	3.12124	4.97163	1.56658e-27	2.70379e-25	hypothetical protein BAE44_0015697
Pgl_GLEAN_10001578	3.11896	0.634293	3.95533e-08	5.02878e-07	predicted protein
Pgl_GLEAN_10036116	3.11681	2.27636	2.6405e-09	4.19382e-08	neurogenic locus notch homolog protein 3
Pgl_GLEAN_10017151	3.11529	2.9317	1.17153e-06	1.12267e-05	L-type lectin-domain containing receptor kinase IX.1-like
Pgl_GLEAN_10017200	3.11526	0.535034	0.000416144	0.00201326	glucan endo-1,3-beta-glucosidase GII
Pgl_GLEAN_10002191	3.11445	-0.618177	0.00849668	0.0257421	disease resistance protein RPM1
Pgl_GLEAN_10020322	3.11264	0.199791	8.62559e-06	6.69331e-05	blue copper protein
Pgl_GLEAN_10014892	3.11211	-0.235905	0.0085008	0.0257473	uncharacterized protein LOC112882549
Pgl_GLEAN_10022737	3.11193	2.35835	4.38549e-06	3.67426e-05	putative disease resistance RPP13-like protein 3
Pgl_GLEAN_10005887	3.11011	0.428168	9.82217e-06	7.5204e-05	predicted protein
Pgl_GLEAN_10012744	3.10953	2.7248	7.69488e-14	2.61689e-12	protein ECERIFERUM 26-like
Pgl_GLEAN_10031980	3.10917	2.07943	0.000413506	0.00200284	Isoflavone 2'-hydroxylase
Pgl_GLEAN_10009413	3.10843	3.78195	5.70054e-05	0.000358421	sesquiterpene cyclase
Pgl_GLEAN_10003427	3.10715	-1.5079	0.0125717	0.0356383	NEP1-interacting protein-like 1
Pgl_GLEAN_10013094	3.10703	-1.50796	0.00867832	0.0262045	pyruvate dehydrogenase E1 component subunit beta
Pgl_GLEAN_10030719	3.10636	-1.50811	0.00736412	0.0228218	uncharacterized protein LOC111255915
Pgl_GLEAN_10001045	3.10554	-1.50833	0.00402351	0.0137919	cytochrome P450 704C1
Pgl_GLEAN_10029393	3.1054	-1.50843	0.00401534	0.0137708	WAT1-related protein
Pgl_GLEAN_10018694	3.10416	5.25078	3.66205e-20	2.90592e-18	flavonoid O-methyltransferase-like protein Os11g0303600
Pgl_GLEAN_10033967	3.10388	3.62409	2.47567e-16	1.17331e-14	endo-1,3;1,4-beta-D-glucanase
Pgl_GLEAN_10033179	3.1038	2.2647	2.38346e-08	3.17656e-07	abscisic acid 8'-hydroxylase 3
Pgl_GLEAN_10008346	3.10336	0.312242	2.55533e-05	0.000175359	DnaJ homolog subfamily B member 14
Pgl_GLEAN_10018326	3.10325	5.32681	6.73254e-24	7.53717e-22	alpha/beta-Hydrolases superfamily protein
Pgl_GLEAN_10037628	3.10235	-0.866486	0.00476906	0.0158746	putative magnesium transporter MRS2-H
Pgl_GLEAN_10036125	3.10105	-0.867313	0.00596604	0.019157	probable flavin-containing monooxygenase 1
Pgl_GLEAN_10011934	3.10062	-0.867047	0.000819656	0.00359735	cytochrome P450 709B2
Pgl_GLEAN_10022014	3.09966	2.37522	0.000393296	0.00192157	germin-like protein 12-2
Pgl_GLEAN_10016731	3.09906	1.4438	0.000562115	0.00260913	two-component response regulator ORR2
Pgl_GLEAN_10030167	3.09852	4.70051	9.62961e-13	2.70977e-11	calcium-binding protein CP1
Pgl_GLEAN_10033789	3.09802	-0.868377	0.00665312	0.0210146	type I inositol polyphosphate 5-phosphatase 4
Pgl_GLEAN_10026397	3.09772	4.71084	1.255e-22	1.29315e-20	secretory carrier-associated membrane protein 3
Pgl_GLEAN_10016772	3.09735	3.09296	1.79347e-09	2.93633e-08	wall-associated receptor kinase 2
Pgl_GLEAN_10035842	3.09477	4.52299	1.46866e-18	9.53524e-17	uncharacterized protein LOC101758272
Pgl_GLEAN_10019600	3.09295	5.04835	2.8201e-20	2.27265e-18	protein SULFUR DEFICIENCY-INDUCED 1
Pgl_GLEAN_10003695	3.09099	1.01313	6.60076e-08	8.04167e-07	flavin-containing monooxygenase FMO GS-OX-like 8
Pgl_GLEAN_10028632	3.08981	2.28202	8.2582e-11	1.71036e-09	caffeoylshikimate esterase
Pgl_GLEAN_10031917	3.0893	0.300669	7.27241e-06	5.77084e-05	putative dirigent-like protein pDIR17
Pgl_GLEAN_10032447	3.0892	7.36511	1.78584e-31	5.43919e-29	sedoheptulose-1,7-bisphosphatase, chloroplastic
Pgl_GLEAN_10033654	3.08694	0.607189	0.00501554	0.0165752	rho GTPase-activating protein 2
Pgl_GLEAN_10036039	3.08674	-0.254629	9.91414e-05	0.00057987	somatic embryogenesis receptor kinase 5-like
Pgl_GLEAN_10011907	3.0839	1.79734	2.95454e-07	3.17219e-06	putative receptor protein kinase ZmPK1
Pgl_GLEAN_10000531	3.08086	1.83511	3.28102e-07	3.49554e-06	LRR receptor-like serine/threonine-protein kinase GSO1
Pgl_GLEAN_10006982	3.07992	2.69865	9.01496e-12	2.17356e-10	UDP-glycosyltransferase 83A1
Pgl_GLEAN_10006703	3.07811	-1.16886	0.00613722	0.0196282	putative HGA1
Pgl_GLEAN_10011480	3.07802	-1.16881	0.0024456	0.00909679	hypothetical protein ZEAMMB73_Zm00001d023288
Pgl_GLEAN_10005295	3.07481	0.502051	0.000131837	0.000745623	predicted protein
Pgl_GLEAN_10005449	3.07303	2.26727	4.97406e-09	7.52886e-08	GAST1 protein precursor
Pgl_GLEAN_10007603	3.06986	1.31035	0.00735998	0.0228124	uncharacterized protein LOC101783302
Pgl_GLEAN_10026998	3.06959	0.394898	0.00012528	0.000713021	amino-acid permease BAT1 homolog isoform X1
Pgl_GLEAN_10007896	3.06939	2.753	4.41822e-08	5.55928e-07	Primary amine oxidase
Pgl_GLEAN_10010769	3.06897	5.9555	5.47219e-19	3.76527e-17	uncharacterized LOC100193707 isoform X2
Pgl_GLEAN_10008575	3.06778	7.65604	4.67834e-27	7.62937e-25	photosystem I reaction center subunit II, chloroplastic
Pgl_GLEAN_10029733	3.06703	4.51653	1.09541e-22	1.13435e-20	Metal ion binding protein
Pgl_GLEAN_10023996	3.06673	1.82305	2.22163e-11	5.01222e-10	protein TONSOKU
Pgl_GLEAN_10009281	3.06634	4.52813	1.20989e-12	3.34554e-11	MYB-like transcription factor ETC3
Pgl_GLEAN_10010741	3.06329	3.71021	4.4619e-05	0.000288332	hypothetical protein SETIT_5G432600v2
Pgl_GLEAN_10015845	3.06128	4.3161	1.53619e-11	3.57484e-10	U-box domain-containing protein 27
Pgl_GLEAN_10000815	3.06091	-0.895078	0.000650577	0.00295096	hypothetical protein EJB05_14454, partial
Pgl_GLEAN_10036405	3.05949	1.93049	1.58582e-07	1.79804e-06	Glutathione S-transferase GSTU6
Pgl_GLEAN_10029465	3.05744	4.74394	3.16964e-13	9.7688e-12	Protein SRG1
Pgl_GLEAN_10017962	3.05481	0.671435	3.36143e-06	2.89475e-05	LRR receptor kinase SERK2-like
Pgl_GLEAN_10037391	3.05342	6.43785	1.25531e-13	4.14654e-12	chaperone protein dnaJ C76, chloroplastic
Pgl_GLEAN_10016423	3.05319	3.18178	1.21778e-12	3.35838e-11	probable aminotransferase TAT2 isoform X1
Pgl_GLEAN_10023131	3.05283	6.94272	8.13524e-13	2.31759e-11	Heavy metal transport/detoxification superfamily protein
Pgl_GLEAN_10001091	3.05238	4.16884	9.07629e-21	7.67261e-19	C2 domain-containing protein
Pgl_GLEAN_10006928	3.05232	2.67435	1.56818e-11	3.64518e-10	S-acyltransferase 7
Pgl_GLEAN_10017953	3.05132	-0.664328	0.000322196	0.00161848	cytochrome P450 86A2-like
Pgl_GLEAN_10028275	3.04985	-0.664828	0.000746185	0.00331443	hypothetical protein SEVIR_2G077566v2
Pgl_GLEAN_10004890	3.04924	0.14839	0.0135307	0.0378885	protein transport protein Sec61 subunit beta
Pgl_GLEAN_10015524	3.04858	-0.665467	0.00940551	0.0280405	uncharacterized protein LOC101775288
Pgl_GLEAN_10021499	3.04853	0.147628	0.0173409	0.0463477	Transcription factor bHLH93
Pgl_GLEAN_10025194	3.04721	9.72606	8.49308e-23	8.88385e-21	tetratricopeptide repeat containing protein
Pgl_GLEAN_10000233	3.04714	3.29365	6.80223e-09	9.95626e-08	peroxidase 70
Pgl_GLEAN_10002746	3.04543	1.63794	1.71274e-05	0.00012334	auxin-responsive protein SAUR36-like
Pgl_GLEAN_10015136	3.04397	0.662474	5.81217e-05	0.000364431	dirigent-like protein pDIR3
Pgl_GLEAN_10001047	3.04327	1.72136	0.000109059	0.000632342	splicing factor 1
Pgl_GLEAN_10010997	3.04322	10.9149	1.04809e-15	4.55075e-14	probable sodium/metabolite cotransporter BASS2, chloroplastic
Pgl_GLEAN_10023351	3.04168	2.7697	3.40271e-12	8.76536e-11	predicted protein
Pgl_GLEAN_10032105	3.0414	3.58052	1.02632e-07	1.20363e-06	gibberellin-regulated protein 2-like
Pgl_GLEAN_10013914	3.04009	0.74391	0.000177259	0.000964007	LRR receptor-like serine/threonine-protein kinase GSO1
Pgl_GLEAN_10032827	3.03898	0.370156	4.53798e-05	0.000292791	probable indole-3-pyruvate monooxygenase YUCCA5
Pgl_GLEAN_10016080	3.03737	-0.292192	0.000678852	0.00306245	manganese-dependent ADP-ribose/CDP-alcohol diphosphatase
Pgl_GLEAN_10028955	3.03446	1.03421	0.000278981	0.00142948	cell division control protein 6 homolog
Pgl_GLEAN_10012590	3.03443	3.32387	1.5117e-12	4.09265e-11	probable inactive leucine-rich repeat receptor-like protein kinase At3g03770
Pgl_GLEAN_10034768	3.03292	-0.136793	0.00200144	0.00770194	cysteine synthase
Pgl_GLEAN_10017659	3.02485	9.30798	1.58779e-16	7.79261e-15	photosystem II 22 kDa protein, chloroplastic
Pgl_GLEAN_10008581	3.02478	-1.20322	0.0145187	0.0401678	polygalacturonase ADPG1
Pgl_GLEAN_10029916	3.02426	3.39496	6.89712e-09	1.00667e-07	obtusifoliol 14-alpha demethylase
Pgl_GLEAN_10002093	3.02039	1.42739	4.4059e-08	5.54714e-07	---NA---
Pgl_GLEAN_10004270	3.02007	1.96717	0.0142566	0.0395803	predicted protein
Pgl_GLEAN_10016225	3.01596	-0.308668	0.00603852	0.0193627	benzyl alcohol O-benzoyltransferase-like
Pgl_GLEAN_10031295	3.01545	-0.487207	0.000403132	0.00196176	GDSL esterase/lipase
Pgl_GLEAN_10023257	3.01438	2.18688	3.83134e-12	9.80851e-11	serine/threonine-protein kinase RIPK
Pgl_GLEAN_10000379	3.0136	-0.152268	0.00503816	0.016634	inactive protein RESTRICTED TEV MOVEMENT 2
Pgl_GLEAN_10004657	3.01345	-0.309739	0.0100381	0.0296173	ergosterol biosynthetic protein 28
Pgl_GLEAN_10020798	3.01009	0.634171	3.60235e-08	4.614e-07	glutamate decarboxylase 2
Pgl_GLEAN_10009919	3.00973	0.544685	0.00012412	0.000707386	type I inositol polyphosphate 5-phosphatase 10
Pgl_GLEAN_10022788	3.00828	5.38101	6.78869e-16	3.03673e-14	uncharacterized GPI-anchored protein At3g06035-like
Pgl_GLEAN_10037317	3.00728	1.69069	2.55755e-08	3.38031e-07	protein SODIUM POTASSIUM ROOT DEFECTIVE 2
Pgl_GLEAN_10034037	3.00507	4.8866	2.79458e-11	6.19685e-10	Cobalt chelatase, CobT subunit
Pgl_GLEAN_10019574	3.00271	2.31765	6.22409e-07	6.29122e-06	probable BOI-related E3 ubiquitin-protein ligase 2
Pgl_GLEAN_10011380	3.00068	0.626374	0.00177929	0.00694907	anthocyanidin 5,3-O-glucosyltransferase-like
Pgl_GLEAN_10019669	3.0005	5.36768	3.50518e-08	4.50625e-07	polyol transporter 5
Pgl_GLEAN_10022721	3.00045	5.89693	1.21414e-14	4.63949e-13	beta-glucosidase 20 isoform X1
Pgl_GLEAN_10018321	3.00032	5.60075	3.17266e-08	4.10425e-07	protein LOW PSII ACCUMULATION 3, chloroplastic isoform X2
Pgl_GLEAN_10033743	2.99919	0.440487	0.00747939	0.0231237	65-kDa microtubule-associated protein 5
Pgl_GLEAN_10017781	2.9953	0.437305	0.00148697	0.00598925	putative leucine-rich repeat receptor-like protein kinase At2g19210
Pgl_GLEAN_10007051	2.99155	-0.327762	0.00339211	0.0119586	predicted protein
Pgl_GLEAN_10037150	2.99066	2.10561	0.00212536	0.00807971	purple acid phosphatase 22-like isoform X2
Pgl_GLEAN_10010390	2.98695	-0.508479	0.0153393	0.0419727	anthocyanin 5-aromatic acyltransferase
Pgl_GLEAN_10022285	2.98689	3.09252	8.60943e-08	1.02772e-06	DUF4228 domain protein
Pgl_GLEAN_10010114	2.9862	3.07622	4.03661e-14	1.41459e-12	Mediator of RNA polymerase II transcription subunit 8
Pgl_GLEAN_10013567	2.98592	8.63265	1.78192e-26	2.71362e-24	chlorophyll a-b binding protein
Pgl_GLEAN_10031251	2.98473	5.27363	1.56587e-26	2.41855e-24	NAD(P)H-quinone oxidoreductase subunit U, chloroplastic
Pgl_GLEAN_10038255	2.98413	7.66237	6.96461e-30	1.56787e-27	fructose-bisphosphate aldolase, chloroplastic
Pgl_GLEAN_10016348	2.98339	1.58491	3.62887e-06	3.09673e-05	E3 ubiquitin-protein ligase XB3-like
Pgl_GLEAN_10006131	2.98219	0.426616	2.98897e-05	0.000201841	patatin-like protein 1
Pgl_GLEAN_10026190	2.98128	3.8546	1.32708e-21	1.23251e-19	nifU-like protein 1, chloroplastic
Pgl_GLEAN_10031388	2.97955	1.62492	9.83151e-07	9.58664e-06	cytochrome P450 77A4
Pgl_GLEAN_10035244	2.97729	4.02352	3.45385e-13	1.05661e-11	monooxygenase 1
Pgl_GLEAN_10018996	2.97587	1.92878	3.46387e-07	3.6771e-06	flavin-containing monooxygenase FMO GS-OX-like 8
Pgl_GLEAN_10013020	2.97518	5.28889	8.52736e-16	3.76567e-14	fiber protein Fb34
Pgl_GLEAN_10012239	2.97517	3.0347	3.06782e-13	9.51162e-12	protein DETOXIFICATION 33
Pgl_GLEAN_10026312	2.97459	3.03413	6.7257e-11	1.40845e-09	heavy metal-associated isoprenylated plant protein 16-like isoform X1
Pgl_GLEAN_10027111	2.97386	0.84237	0.00809782	0.0247293	putative N-acetyltransferase p20-like
Pgl_GLEAN_10028623	2.97134	-1.23814	0.0135478	0.0379276	protein trichome birefringence-like 38
Pgl_GLEAN_10023455	2.96995	2.99764	9.53603e-13	2.68709e-11	Glycosyl hydrolase family 3 N terminal domain containing protein, expressed
Pgl_GLEAN_10017745	2.96732	4.2399	5.52536e-06	4.52673e-05	chalcone synthase 1
Pgl_GLEAN_10016240	2.96651	0.311729	0.00556383	0.0180672	Flowering-promoting factor 1-like protein 4
Pgl_GLEAN_10035006	2.96471	3.08903	3.81786e-07	4.01656e-06	protein RADIALIS-like 3 isoform X2
Pgl_GLEAN_10031408	2.96446	2.85475	2.63036e-05	0.00018015	---NA---
Pgl_GLEAN_10017166	2.96303	-0.348078	0.00576855	0.0186007	uncharacterized protein LOC101753383
Pgl_GLEAN_10002149	2.96257	0.905343	5.9677e-06	4.85456e-05	E3 ubiquitin-protein ligase MIEL1-like
Pgl_GLEAN_10009014	2.96155	2.97393	6.30321e-07	6.35878e-06	LRR receptor-like serine/threonine-protein kinase RPK2
Pgl_GLEAN_10033372	2.95886	2.95465	1.78757e-17	9.87264e-16	DUF538 family protein
Pgl_GLEAN_10015096	2.95804	-0.529501	0.00538095	0.0175614	probable transcription factor KAN4
Pgl_GLEAN_10008668	2.95754	-1.59556	0.00708023	0.0220974	transcription repressor OFP8
Pgl_GLEAN_10011801	2.95701	6.93969	4.41732e-25	5.7539e-23	protease Do-like 1, chloroplastic
Pgl_GLEAN_10032844	2.95688	-1.59573	0.00571759	0.0184709	---NA---
Pgl_GLEAN_10016183	2.95661	-1.59568	0.0146558	0.0404393	---NA---
Pgl_GLEAN_10037692	2.95543	2.01197	1.57867e-08	2.17393e-07	probable serine/threonine-protein kinase PIX13
Pgl_GLEAN_10003456	2.95517	0.672945	0.000167371	0.000917045	hypothetical protein SORBI_3001G528900
Pgl_GLEAN_10038581	2.95481	-0.0550975	0.00320596	0.0114067	transposon protein, putative, CACTA, En/Spm sub-class
Pgl_GLEAN_10028692	2.95469	0.404374	0.00332792	0.0117578	PR17c precursor
Pgl_GLEAN_10000315	2.9544	-0.0558076	6.33305e-05	0.000391417	putative UDP-rhamnose:rhamnosyltransferase 1
Pgl_GLEAN_10008055	2.95093	-0.736766	0.00758548	0.0233958	aspartyl protease family protein At5g10770
Pgl_GLEAN_10011544	2.95045	-0.737256	0.00105211	0.00446112	protein LSD1
Pgl_GLEAN_10024704	2.94879	-0.737825	0.0013135	0.00539119	peroxidase 39
Pgl_GLEAN_10018150	2.94847	4.38732	9.20564e-16	4.03278e-14	predicted protein
Pgl_GLEAN_10025042	2.94812	-0.737982	0.00299692	0.0107778	disease resistance protein RGA2
Pgl_GLEAN_10013501	2.94744	3.54272	6.9587e-10	1.22657e-08	protein SPIRAL1-like 4
Pgl_GLEAN_10012898	2.94717	5.16287	1.11141e-08	1.57444e-07	BURP domain-containing protein 13-like
Pgl_GLEAN_10029134	2.94408	4.70441	1.29956e-21	1.2124e-19	protein HOTHEAD-like
Pgl_GLEAN_10019619	2.94373	6.3783	1.39968e-23	1.54195e-21	Protein PROTON GRADIENT REGULATION 5, chloroplastic
Pgl_GLEAN_10025535	2.94315	4.61678	3.37185e-19	2.36727e-17	Tryptophan synthase beta chain 2
Pgl_GLEAN_10036273	2.94236	-0.365087	0.00881119	0.0265554	Peptide-N4-(N-acetyl-beta-glucosaminyl)asparagine amidase A
Pgl_GLEAN_10015277	2.94163	1.25628	6.87242e-06	5.4998e-05	heptahelical transmembrane protein ADIPOR2-like
Pgl_GLEAN_10011461	2.94145	-0.365213	0.00404028	0.0138403	growth-regulating factor 3-like isoform X1
Pgl_GLEAN_10033711	2.94062	0.576714	0.00086876	0.00378479	rapid alkalinization factor-like
Pgl_GLEAN_10010788	2.93938	9.93505	8.52372e-22	8.21091e-20	chlorophyll a-b binding protein 8, chloroplastic
Pgl_GLEAN_10033004	2.93867	5.4697	1.02743e-08	1.46551e-07	Alpha-dioxygenase 1
Pgl_GLEAN_10027977	2.9373	-0.980681	0.0014309	0.00579381	DUF2431 domain protein
Pgl_GLEAN_10007425	2.93702	1.67151	1.72571e-05	0.000124145	protein ENHANCED DISEASE RESISTANCE 4
Pgl_GLEAN_10034034	2.93671	3.36845	3.58507e-07	3.79603e-06	hypothetical protein SEVIR_2G024000v2
Pgl_GLEAN_10026212	2.93457	3.48639	1.2219e-11	2.89551e-10	hypothetical protein GQ55_3G433500
Pgl_GLEAN_10024787	2.93137	3.69669	5.15413e-15	2.0141e-13	UDP-glycosyltransferase 72B1-like
Pgl_GLEAN_10037830	2.92909	0.945889	4.60049e-05	0.000295995	kinesin-like protein KIN-14E isoform X1
Pgl_GLEAN_10005305	2.92892	1.62394	1.12671e-06	1.08486e-05	putative disease resistance RPP8-like protein 4
Pgl_GLEAN_10032522	2.92824	1.01132	0.00534474	0.0174846	protein DETOXIFICATION 14
Pgl_GLEAN_10027022	2.92519	-0.22021	0.000145098	0.000810009	probable glutathione S-transferase
Pgl_GLEAN_10028881	2.92432	2.42673	3.36799e-06	2.89919e-05	UDP-xylose transporter 1
Pgl_GLEAN_10032947	2.92428	3.19979	9.23484e-10	1.59519e-08	glutathione S-transferase
Pgl_GLEAN_10014636	2.92327	3.3063	9.09555e-14	3.05313e-12	uncharacterized membrane protein YMR155W
Pgl_GLEAN_10004497	2.92321	0.872993	1.08157e-05	8.19396e-05	protein MARD1
Pgl_GLEAN_10028699	2.92247	2.7628	4.53997e-09	6.91886e-08	PR17c precursor
Pgl_GLEAN_10006772	2.92141	7.41456	3.61893e-09	5.60177e-08	leaf-specific thionin DB4-like
Pgl_GLEAN_10015528	2.9207	0.0476678	0.00350595	0.0123008	LEAF RUST 10 DISEASE-RESISTANCE LOCUS RECEPTOR-LIKE PROTEIN KINASE-like 1.2 isoform X2
Pgl_GLEAN_10025374	2.91952	4.31137	8.79294e-19	5.95133e-17	probable inactive receptor-like protein kinase At3g56050 isoform X1
Pgl_GLEAN_10026549	2.91622	4.27585	2.50389e-11	5.60022e-10	GDSL esterase/lipase
Pgl_GLEAN_10034873	2.91495	5.56609	6.39229e-10	1.13543e-08	sulfate transporter 1.2
Pgl_GLEAN_10021577	2.91488	-1.27402	0.00480555	0.0159807	Scarecrow-like protein 9
Pgl_GLEAN_10025379	2.91472	5.03704	1.79174e-18	1.13866e-16	protein CHUP1, chloroplastic
Pgl_GLEAN_10016367	2.9147	0.55595	3.86017e-05	0.000254126	predicted protein
Pgl_GLEAN_10017093	2.9145	5.0373	0.00568589	0.0183861	beta-amylase
Pgl_GLEAN_10014339	2.91421	-1.27411	0.00908598	0.027233	laccase-3
Pgl_GLEAN_10037913	2.9133	-0.763089	0.00284012	0.0103033	BLE2 protein-like
Pgl_GLEAN_10033744	2.91069	2.46229	3.40962e-06	2.9338e-05	WAT1-related protein
Pgl_GLEAN_10034613	2.90773	2.54859	3.97596e-09	6.1133e-08	probable serine protease EDA2
Pgl_GLEAN_10032428	2.90742	0.789011	0.000111887	0.000644768	Pectinesterase inhibitor
Pgl_GLEAN_10031201	2.90488	0.459379	0.00016165	0.000889769	tyrosine N-monooxygenase-like
Pgl_GLEAN_10029808	2.90408	2.20554	4.65103e-08	5.83449e-07	AAA-ATPase At3g28580
Pgl_GLEAN_10018695	2.904	1.79688	5.76392e-08	7.11422e-07	flavonoid O-methyltransferase-like protein Os11g0303600
Pgl_GLEAN_10005577	2.90397	1.47177	5.79063e-08	7.14293e-07	Os07g0120600-like protein
Pgl_GLEAN_10032820	2.90183	6.24498	1.63415e-10	3.20198e-09	oligopeptide transporter 7
Pgl_GLEAN_10002610	2.90147	1.68097	2.81419e-07	3.03882e-06	Sucrose synthase 6
Pgl_GLEAN_10011607	2.89897	1.21964	0.000102769	0.000599724	protein WVD2-like 7 isoform X1
Pgl_GLEAN_10027144	2.89896	-0.572883	0.00555076	0.018036	indole-3-glycerol phosphate lyase, chloroplastic
Pgl_GLEAN_10038530	2.89861	3.85364	2.91858e-13	9.08974e-12	3-ketoacyl-CoA synthase 5
Pgl_GLEAN_10036279	2.89713	0.780213	5.13891e-08	6.39999e-07	peptide-N4-(N-acetyl-beta-glucosaminyl)asparagine amidase A-like
Pgl_GLEAN_10014494	2.8965	-0.574108	0.0177125	0.0471704	protein RADIALIS-like 3
Pgl_GLEAN_10037043	2.89566	3.22931	4.81774e-08	6.02902e-07	18.8 kDa class V heat shock protein
Pgl_GLEAN_10029284	2.89544	1.75291	3.76554e-06	3.19885e-05	putative serine/threonine-protein kinase
Pgl_GLEAN_10028916	2.89467	0.849011	0.000838613	0.00366966	mini-chromosome maintenance complex-binding protein
Pgl_GLEAN_10018796	2.89452	2.49314	1.15906e-08	1.63523e-07	probable protein ABIL4
Pgl_GLEAN_10000790	2.89249	-1.01069	0.00148179	0.00596953	heat stress transcription factor C-1a-like
Pgl_GLEAN_10024349	2.89234	-1.01042	0.00930844	0.0277951	squamosa promoter-binding-like protein 13
Pgl_GLEAN_10036746	2.89088	1.74885	7.92449e-08	9.51996e-07	2-hydroxyisoflavanone dehydratase
Pgl_GLEAN_10032684	2.88929	5.83197	2.25037e-28	4.19887e-26	cinnamoyl-CoA reductase 1
Pgl_GLEAN_10027718	2.88826	2.91012	9.76323e-10	1.67528e-08	protein TIC 20-v, chloroplastic
Pgl_GLEAN_10018076	2.88803	0.91215	0.000109263	0.000633348	WD repeat-containing protein RUP2
Pgl_GLEAN_10007508	2.88432	2.90641	1.90667e-07	2.12765e-06	SUMO-conjugating enzyme SCE1
Pgl_GLEAN_10013627	2.88161	2.6502	8.54402e-10	1.48827e-08	protein DETOXIFICATION 27
Pgl_GLEAN_10006634	2.87977	2.15659	9.47374e-06	7.29137e-05	putative wall-associated receptor kinase-like 16 isoform X1
Pgl_GLEAN_10017208	2.87925	0.904473	0.000683827	0.00308182	proline transporter 1-like
Pgl_GLEAN_10028620	2.87909	0.133039	0.00073627	0.00327722	B-box zinc finger protein 22
Pgl_GLEAN_10002924	2.87803	-0.788504	0.0134694	0.0377489	hypothetical protein SEVIR_2G022200v2
Pgl_GLEAN_10007303	2.87733	-1.64113	0.0184387	0.0488094	AAA-ATPase At3g50940
Pgl_GLEAN_10016887	2.87649	-1.6414	0.0182255	0.0483251	putative RING zinc finger domain superfamily protein
Pgl_GLEAN_10005651	2.87622	-1.6414	0.0182825	0.0484329	Aminotransferase-like, plant mobile domain
Pgl_GLEAN_10001586	2.87622	-1.64154	0.018191	0.0482584	Proteinase inhibitor I13, potato inhibitor I
Pgl_GLEAN_10013690	2.87549	8.6921	1.58034e-12	4.26176e-11	elongation factor G-2, chloroplastic
Pgl_GLEAN_10004246	2.87507	1.73538	4.5519e-06	3.79527e-05	protein LURP-one-related 8
Pgl_GLEAN_10013286	2.87424	4.30343	4.3811e-14	1.53106e-12	uncharacterized LOC100275617 isoform X1
Pgl_GLEAN_10009340	2.8737	0.523116	9.15733e-05	0.000541105	DNA replication licensing factor MCM3 homolog 2
Pgl_GLEAN_10030668	2.87293	4.13588	5.67757e-20	4.37131e-18	lecithin-cholesterol acyltransferase-like 1
Pgl_GLEAN_10006623	2.87271	1.53376	0.000111391	0.000642975	probable LRR receptor-like serine/threonine-protein kinase IRK
Pgl_GLEAN_10035204	2.87126	1.02607	0.000952728	0.00410484	Serine carboxypeptidase 2
Pgl_GLEAN_10015507	2.87001	2.06252	1.92451e-05	0.000137113	anthranilate O-methyltransferase 2
Pgl_GLEAN_10016274	2.87001	3.24657	3.51677e-07	3.72562e-06	serine carboxypeptidase II-1
Pgl_GLEAN_10002450	2.86827	1.90485	2.95029e-09	4.65019e-08	E3 ubiquitin-protein ligase RHA1B-like
Pgl_GLEAN_10015762	2.8672	1.69105	2.69251e-09	4.26988e-08	cytochrome P450 86B1
Pgl_GLEAN_10014871	2.86664	1.65185	0.000294415	0.00149782	peroxidase P7-like
Pgl_GLEAN_10016932	2.86577	4.33923	2.88196e-08	3.75802e-07	actin-7
Pgl_GLEAN_10030271	2.86495	2.37612	1.66614e-06	1.55159e-05	ammonium transporter 3 member 2
Pgl_GLEAN_10007087	2.86307	0.514143	0.000470138	0.00224097	purple acid phosphatase 2
Pgl_GLEAN_10028284	2.8626	3.3887	1.19053e-14	4.56612e-13	WAT1-related protein At5g64700-like
Pgl_GLEAN_10015908	2.86191	-0.425065	0.00112326	0.00471213	transcription factor RAX2
Pgl_GLEAN_10008710	2.8596	0.953195	4.41585e-05	0.00028607	UDP-glucuronate:xylan alpha-glucuronosyltransferase 2 isoform X1
Pgl_GLEAN_10038491	2.85905	2.99708	3.52477e-08	4.52582e-07	L-arabinokinase
Pgl_GLEAN_10029252	2.85822	-1.3099	0.00659787	0.0208592	hypothetical protein SEVIR_5G332800v2
Pgl_GLEAN_10013383	2.85822	-1.3098	0.0154956	0.0423166	L-ascorbate oxidase
Pgl_GLEAN_10033756	2.85819	0.225907	0.00648695	0.0205703	protein NRT1/ PTR FAMILY 3.1
Pgl_GLEAN_10037368	2.85786	-1.31013	0.00293256	0.0105776	probable galacturonosyltransferase 15
Pgl_GLEAN_10027050	2.85698	-1.31027	0.00974556	0.0289004	predicted protein
Pgl_GLEAN_10028457	2.85631	2.10895	1.97969e-09	3.21327e-08	ABC transporter G family member 5
Pgl_GLEAN_10007873	2.85531	2.50337	1.2057e-12	3.34287e-11	hypothetical protein SEVIR_3G361700v2
Pgl_GLEAN_10018054	2.85516	2.3195	0.000404706	0.00196711	UTP--glucose-1-phosphate uridylyltransferase
Pgl_GLEAN_10026275	2.85341	-0.274233	0.0181956	0.0482644	Cellulose synthase
Pgl_GLEAN_10022166	2.8532	1.92486	4.94278e-07	5.08291e-06	polygalacturonase precursor
Pgl_GLEAN_10030038	2.85202	0.416315	1.62336e-06	1.51585e-05	L-type lectin-domain containing receptor kinase IV.1 isoform X1
Pgl_GLEAN_10003864	2.85199	2.89518	1.38773e-13	4.54766e-12	divinyl chlorophyllide a 8-vinyl-reductase, chloroplastic
Pgl_GLEAN_10009308	2.85189	4.36298	2.36471e-14	8.66822e-13	laccase-15
Pgl_GLEAN_10026077	2.85155	4.12431	1.73436e-14	6.50731e-13	zinc finger protein CONSTANS-LIKE 3
Pgl_GLEAN_10004112	2.85133	1.18012	1.8631e-06	1.71192e-05	hypothetical protein GQ55_2G058000
Pgl_GLEAN_10016055	2.85101	6.80415	5.97391e-25	7.73285e-23	predicted protein
Pgl_GLEAN_10001871	2.8505	4.85969	1.71815e-16	8.3532e-15	aspartyl protease family protein At5g10770
Pgl_GLEAN_10005274	2.85015	1.88929	4.83362e-12	1.21198e-10	L-ascorbate oxidase precursor
Pgl_GLEAN_10035033	2.84983	1.88905	4.30495e-09	6.58492e-08	rop guanine nucleotide exchange factor 14
Pgl_GLEAN_10014516	2.84704	3.35155	1.25436e-05	9.34836e-05	F-box/kelch-repeat protein
Pgl_GLEAN_10024179	2.84699	3.09027	3.12949e-08	4.05599e-07	MFS18 protein precursor
Pgl_GLEAN_10006630	2.8467	7.16134	1.71218e-14	6.43573e-13	dicarboxylate transporter 2.1, chloroplastic-like
Pgl_GLEAN_10023615	2.84349	1.119	7.42812e-05	0.000450099	hypothetical protein SETIT_5G249600v2
Pgl_GLEAN_10006547	2.84196	-0.813736	0.00207837	0.00794045	Leucine-rich repeat receptor protein kinase EMS1
Pgl_GLEAN_10014913	2.84117	-0.813654	0.0134773	0.0377659	putative carboxylesterase 15
Pgl_GLEAN_10031159	2.84054	0.312469	8.20847e-06	6.41047e-05	protein DETOXIFICATION 40
Pgl_GLEAN_10021412	2.83949	-0.616879	0.0138376	0.0386085	protein rpi-1
Pgl_GLEAN_10019624	2.83924	-0.617011	0.00968489	0.0287472	carboxyl-terminal proteinase
Pgl_GLEAN_10033364	2.83745	-0.617797	0.000721944	0.003227	Protein CDI
Pgl_GLEAN_10029766	2.83566	4.73742	2.15642e-24	2.5376e-22	O-acyltransferase WSD1
Pgl_GLEAN_10002393	2.83554	4.44643	1.02232e-07	1.2003e-06	probable glutathione S-transferase GSTU6
Pgl_GLEAN_10017683	2.83421	8.29815	2.85108e-18	1.75219e-16	fructose-1,6-bisphosphatase, cytosolic
Pgl_GLEAN_10021711	2.83299	1.21819	9.26225e-06	7.14186e-05	Tropinone reductase, putative, expressed
Pgl_GLEAN_10030730	2.83219	5.04379	1.17545e-16	5.8662e-15	3-ketoacyl-CoA synthase 10
Pgl_GLEAN_10002895	2.83197	-0.150459	0.0139599	0.0388774	hypothetical protein SEVIR_3G084200v2
Pgl_GLEAN_10013699	2.83164	1.45574	2.94795e-08	3.83511e-07	fasciclin-like arabinogalactan protein 11
Pgl_GLEAN_10035200	2.83104	-0.291701	0.00234186	0.00875492	NEP1-interacting protein 2
Pgl_GLEAN_10002158	2.83052	2.62591	1.07077e-07	1.24869e-06	bidirectional sugar transporter SWEET1a
Pgl_GLEAN_10028324	2.82933	4.40742	5.38796e-23	5.81198e-21	zeta-carotene desaturase, chloroplastic/chromoplastic
Pgl_GLEAN_10022217	2.82854	0.0927264	0.00120113	0.00499432	isoflavone reductase homolog IRL
Pgl_GLEAN_10000987	2.82812	-0.152877	0.000232208	0.00121723	lipase class 3
Pgl_GLEAN_10016788	2.82718	3.50332	4.25654e-06	3.58217e-05	ABC transporter G family member 36
Pgl_GLEAN_10010138	2.82676	4.80916	3.76507e-11	8.23424e-10	transcription factor MYB86
Pgl_GLEAN_10028701	2.82563	0.091203	4.43303e-05	0.000287004	putative inactive receptor kinase
Pgl_GLEAN_10029697	2.82499	0.483624	0.00362389	0.0126546	predicted protein
Pgl_GLEAN_10008624	2.82373	1.83381	0.000328859	0.00164836	aromatic-L-amino-acid decarboxylase
Pgl_GLEAN_10013468	2.82125	5.58737	1.73611e-16	8.42076e-15	actin-1
Pgl_GLEAN_10020219	2.82015	1.48961	0.0116459	0.0334632	5'-3' exoribonuclease 2
Pgl_GLEAN_10018391	2.81792	6.00213	5.03552e-28	9.14831e-26	probable sulfate transporter 3.3
Pgl_GLEAN_10005250	2.81061	0.974806	3.31324e-06	2.86038e-05	UDP-glycosyltransferase 73D1
Pgl_GLEAN_10031218	2.81048	0.0784165	0.00233322	0.00872879	36.4 kDa proline-rich protein-like
Pgl_GLEAN_10038283	2.81006	0.186979	0.00270318	0.00989293	predicted protein
Pgl_GLEAN_10007633	2.80699	-0.16904	2.306e-05	0.000160645	WEB family protein At3g51220 isoform X2
Pgl_GLEAN_10018215	2.80633	0.0763257	0.00108533	0.00457742	G-type lectin S-receptor-like serine/threonine-protein kinase SD1-13
Pgl_GLEAN_10012534	2.80618	1.85224	4.76537e-08	5.96708e-07	predicted protein
Pgl_GLEAN_10005836	2.80533	-0.640718	0.000384183	0.00188282	mitogen-activated protein kinase kinase 5
Pgl_GLEAN_10036741	2.80513	-0.640899	0.000387918	0.00189888	cyclin-dependent kinase inhibitor 1-like
Pgl_GLEAN_10014652	2.80495	2.91891	5.11208e-13	1.51468e-11	leucine-rich repeat receptor-like serine/threonine/tyrosine-protein kinase SOBIR1
Pgl_GLEAN_10019506	2.80484	4.38036	1.2432e-23	1.37689e-21	Alcohol dehydrogenase, zinc-type
Pgl_GLEAN_10029290	2.80399	-0.641528	0.00150127	0.00603861	elicitor-responsive protein 3
Pgl_GLEAN_10022359	2.80389	1.51822	9.35144e-06	7.20259e-05	uncharacterized protein LOC109944855
Pgl_GLEAN_10012936	2.80325	0.842102	0.00503704	0.016633	kinesin-like protein KIN-12A
Pgl_GLEAN_10034602	2.80276	-0.840705	0.000386647	0.001894	neural Wiskott-Aldrich syndrome protein-like
Pgl_GLEAN_10015931	2.80073	-1.0721	0.00927819	0.0277168	protein LURP-one-related 5
Pgl_GLEAN_10037785	2.80003	2.06051	5.25141e-09	7.90353e-08	U-box domain-containing protein 4
Pgl_GLEAN_10023567	2.79788	2.19443	5.25477e-09	7.90353e-08	low molecular mass early light-inducible protein HV90, chloroplastic-like
Pgl_GLEAN_10035113	2.79757	2.8648	9.64609e-10	1.6593e-08	probable LRR receptor-like serine/threonine-protein kinase At3g47570
Pgl_GLEAN_10035168	2.79627	2.65417	9.38223e-05	0.000553132	U-box domain containing protein, expressed
Pgl_GLEAN_10002888	2.79623	0.371619	8.72345e-05	0.000518426	probable L-type lectin-domain containing receptor kinase S.7
Pgl_GLEAN_10002374	2.79475	0.370646	9.87784e-06	7.55465e-05	Mitogen-activated protein kinase kinase kinase 1
Pgl_GLEAN_10017966	2.79375	6.19112	4.12515e-09	6.32859e-08	putative LRR receptor-like serine/threonine-protein kinase
Pgl_GLEAN_10027818	2.79358	0.899088	0.00159513	0.00634297	subtilisin-like protease SBT1.2
Pgl_GLEAN_10020411	2.79352	2.57441	1.40563e-07	1.60309e-06	protein trichome birefringence-like 34
Pgl_GLEAN_10013809	2.79141	0.897457	9.27138e-07	9.08323e-06	Galactoside 2-alpha-L-fucosyltransferase
Pgl_GLEAN_10024220	2.79077	-1.68893	0.0156153	0.0425593	peroxidase N
Pgl_GLEAN_10009625	2.79041	8.70801	1.42405e-13	4.64463e-12	ABC transporter G family member 22 isoform X1
Pgl_GLEAN_10029419	2.79021	3.63194	5.75393e-08	7.10612e-07	MYB transcription factor
Pgl_GLEAN_10029688	2.78929	4.09809	1.91058e-09	3.11575e-08	putative disease resistance RPP13-like protein 1
Pgl_GLEAN_10030681	2.78892	0.830754	7.19834e-06	5.72083e-05	Caffeoylshikimate esterase
Pgl_GLEAN_10002373	2.78722	2.90383	7.14415e-05	0.000435056	cysteine-rich receptor-like protein kinase 25
Pgl_GLEAN_10027258	2.78626	-0.0568751	0.00173171	0.00679142	ammonium transporter 1 member 1
Pgl_GLEAN_10030716	2.78171	-0.328229	0.000153548	0.000851963	DUF1677 family protein
Pgl_GLEAN_10023372	2.78057	0.359404	2.11706e-05	0.000149239	7-deoxyloganetin glucosyltransferase
Pgl_GLEAN_10015115	2.77976	2.62056	0.000274875	0.00140984	subtilisin-like protease SBT3.5 isoform X2
Pgl_GLEAN_10020080	2.77955	1.61671	0.0050792	0.0167417	predicted protein
Pgl_GLEAN_10024994	2.77571	1.82615	0.00553909	0.0180023	microtubule-associated protein RP/EB family member 1A
Pgl_GLEAN_10020225	2.77466	2.39043	2.32135e-08	3.09977e-07	NDR1/HIN1-like protein 1
Pgl_GLEAN_10016011	2.77353	1.36252	0.0150962	0.0413842	predicted protein
Pgl_GLEAN_10005996	2.77267	8.08736	3.54116e-09	5.50073e-08	RHOMBOID-like protein 9, chloroplastic isoform X1
Pgl_GLEAN_10021312	2.77155	5.53894	7.78438e-16	3.4523e-14	protein DETOXIFICATION 19
Pgl_GLEAN_10013582	2.77014	-0.665235	0.0045974	0.0153973	FT-interacting protein 1
Pgl_GLEAN_10027143	2.77004	0.0477251	0.00322803	0.0114616	indole-3-glycerol phosphate lyase, chloroplastic
Pgl_GLEAN_10032948	2.76882	1.11216	4.86725e-07	5.01022e-06	probable leucine-rich repeat receptor-like protein kinase At5g49770
Pgl_GLEAN_10032023	2.76862	-0.0707624	0.000420494	0.00203098	transcription factor IBH1-like
Pgl_GLEAN_10036317	2.76831	1.6451	5.57796e-06	4.56441e-05	GDSL esterase/lipase
Pgl_GLEAN_10008546	2.76828	0.438139	0.000358869	0.00177684	Plant Tudor-like RNA-binding protein
Pgl_GLEAN_10001174	2.76713	1.48703	3.45284e-06	2.96729e-05	cytochrome P450 734A1
Pgl_GLEAN_10012180	2.76707	4.4308	7.13562e-16	3.17819e-14	zinc finger (C3HC4-type RING finger)-like
Pgl_GLEAN_10035370	2.76689	1.31121	6.91317e-06	5.526e-05	protein NRT1/ PTR FAMILY 8.5
Pgl_GLEAN_10036761	2.76642	0.43732	0.0113941	0.032876	beta-galactosidase 4
Pgl_GLEAN_10014836	2.76489	6.14979	7.44546e-21	6.31979e-19	ATP synthase protein I-related protein
Pgl_GLEAN_10002711	2.76478	-0.201431	0.00854881	0.0258738	patatin-like protein 3
Pgl_GLEAN_10016912	2.76403	-0.867505	0.000383944	0.00188254	Pre-mRNA-splicing factor SYF1
Pgl_GLEAN_10035147	2.76373	-0.867681	0.00166695	0.00658104	cortical cell-delineating protein
Pgl_GLEAN_10028400	2.76321	5.3101	4.68852e-21	4.06293e-19	beta-carotene isomerase D27, chloroplastic
Pgl_GLEAN_10006384	2.76225	5.86106	1.69144e-07	1.90699e-06	ABC transporter G family member 31
Pgl_GLEAN_10021944	2.76219	5.77481	3.82387e-12	9.80151e-11	Late embryogenesis abundant protein group 2
Pgl_GLEAN_10015535	2.75988	0.87159	0.000503109	0.00237571	LEAF RUST 10 DISEASE-RESISTANCE LOCUS RECEPTOR-LIKE PROTEIN KINASE-like 2.5
Pgl_GLEAN_10030569	2.75951	0.514498	0.000358417	0.00177545	multicopper oxidase LPR1 homolog 2-like
Pgl_GLEAN_10013765	2.75914	3.84928	6.18698e-08	7.60014e-07	heat stress transcription factor A-2d
Pgl_GLEAN_10026131	2.75839	7.55885	1.39086e-16	6.87495e-15	squamosa promoter-binding-like protein 13
Pgl_GLEAN_10027018	2.75838	0.146939	0.00351161	0.0123165	probable glutathione S-transferase
Pgl_GLEAN_10010057	2.75813	4.81649	9.69756e-16	4.22834e-14	D-3-phosphoglycerate dehydrogenase 3, chloroplastic
Pgl_GLEAN_10018068	2.75749	4.07027	1.56416e-15	6.59782e-14	protein SPA, chloroplastic
Pgl_GLEAN_10030310	2.75676	7.73275	6.13288e-25	7.88932e-23	30S ribosomal protein S1, chloroplastic
Pgl_GLEAN_10015521	2.75594	7.03881	9.19381e-10	1.58942e-08	17.9 kDa heat shock protein 2
Pgl_GLEAN_10024859	2.75391	-1.10326	0.00675845	0.0212953	myb-related protein 306
Pgl_GLEAN_10004860	2.75117	0.336134	0.000559065	0.00259809	protein EXORDIUM-like 5
Pgl_GLEAN_10012471	2.75031	1.38822	1.52351e-05	0.000111378	cinnamoyl-CoA reductase 1
Pgl_GLEAN_10024103	2.75028	1.38786	2.86349e-06	2.50976e-05	2-hydroxyisoflavanone dehydratase
Pgl_GLEAN_10014537	2.7498	1.04153	8.9612e-08	1.06419e-06	probable family 17 glucosidase SCW4
Pgl_GLEAN_10024203	2.74685	6.61342	1.94423e-09	3.16067e-08	Erythronate-4-phosphate dehydrogenase family protein
Pgl_GLEAN_10002315	2.74509	3.52461	3.25689e-14	1.16099e-12	protein STAY-GREEN LIKE, chloroplastic
Pgl_GLEAN_10036254	2.74411	1.14501	0.0026643	0.00978375	hypothetical protein SORBI_3001G181500, partial
Pgl_GLEAN_10035047	2.74172	8.06118	5.72086e-16	2.59266e-14	phosphoenolpyruvate/phosphate translocator 2, chloroplastic
Pgl_GLEAN_10014484	2.74061	6.40856	7.41692e-17	3.79288e-15	Tryptophan/tyrosine permease family protein, expressed
Pgl_GLEAN_10005840	2.73722	1.91996	1.30227e-05	9.66364e-05	Glutamate receptor 2.8
Pgl_GLEAN_10032420	2.73716	8.19526	8.56834e-18	4.88868e-16	Rhodanese/Cell cycle control phosphatase superfamily protein
Pgl_GLEAN_10000134	2.73715	-0.688779	0.00188882	0.00732711	omega-hydroxypalmitate O-feruloyl transferase-like
Pgl_GLEAN_10015913	2.73522	-1.38599	0.0142683	0.039602	RING/FYVE/PHD zinc finger superfamily protein
Pgl_GLEAN_10008967	2.73458	1.75832	1.04699e-08	1.49135e-07	DIMBOA UDP-glucosyltransferase BX8
Pgl_GLEAN_10026700	2.73352	1.02831	4.95603e-05	0.000316218	nucleobase-ascorbate transporter 2
Pgl_GLEAN_10025987	2.73317	0.0195597	0.000228844	0.00120264	uncharacterized protein LOC101756977
Pgl_GLEAN_10011670	2.73248	0.492946	2.067e-06	1.88174e-05	Crocetin glucosyltransferase, chloroplastic
Pgl_GLEAN_10021626	2.73201	1.82213	0.000147279	0.000821516	Benzyl alcohol O-benzoyltransferase
Pgl_GLEAN_10004071	2.7309	0.225969	0.000187457	0.0010121	ABC transporter I family member 1
Pgl_GLEAN_10011165	2.73037	-0.366512	0.000747833	0.00332012	Pectinesterase 3
Pgl_GLEAN_10002285	2.73016	6.49457	7.96006e-13	2.27081e-11	Cellulose synthase A catalytic subunit 5 [UDP-forming]
Pgl_GLEAN_10023684	2.72852	0.406135	0.00145838	0.00588895	protein WALLS ARE THIN 1
Pgl_GLEAN_10032692	2.72836	2.30604	3.59029e-09	5.5616e-08	cinnamoyl-CoA reductase 2
Pgl_GLEAN_10008665	2.72795	3.28387	3.93311e-07	4.11823e-06	predicted protein
Pgl_GLEAN_10028876	2.72345	4.94938	4.99912e-16	2.27554e-14	aquaporin PIP2-4
Pgl_GLEAN_10030332	2.72307	2.59135	2.71286e-10	5.08727e-09	predicted protein
Pgl_GLEAN_10028718	2.72164	1.78084	7.91064e-09	1.14093e-07	Omega-hydroxypalmitate O-feruloyl transferase
Pgl_GLEAN_10007084	2.71976	0.482726	0.000477641	0.00227099	protein NUCLEAR FUSION DEFECTIVE 4-like
Pgl_GLEAN_10022503	2.71911	2.25121	4.41687e-07	4.58995e-06	protein S-acyltransferase 21
Pgl_GLEAN_10027887	2.71634	4.71777	0.00174188	0.00682613	stem 28 kDa glycoprotein precursor
Pgl_GLEAN_10010438	2.71627	5.67434	4.06082e-09	6.23914e-08	ADP-ribosylation factor 2
Pgl_GLEAN_10005702	2.71564	2.09846	2.24384e-10	4.26743e-09	serine carboxypeptidase-like 51
Pgl_GLEAN_10017925	2.7155	1.26864	3.16966e-06	2.7493e-05	protein NRT1/ PTR FAMILY 8.3-like
Pgl_GLEAN_10018764	2.71301	1.01179	0.000599173	0.00275216	beta-galactosidase 7 isoform X4
Pgl_GLEAN_10030589	2.71297	9.04764	1.76104e-18	1.12571e-16	probable peroxygenase 4
Pgl_GLEAN_10013728	2.71239	0.393743	4.01005e-05	0.000262325	probable N-acetyltransferase HLS1
Pgl_GLEAN_10016020	2.71032	0.553858	0.00196403	0.00757206	auxin-responsive protein SAUR72
Pgl_GLEAN_10016598	2.7081	4.74433	1.06181e-16	5.38997e-15	P-loop nucleoside triphosphate hydrolase superfamily protein with CH (Calponin Homology) domain
Pgl_GLEAN_10018250	2.7064	2.95509	7.52126e-05	0.000454281	E3 ubiquitin-protein ligase MARCH5-like
Pgl_GLEAN_10032463	2.70606	2.21643	2.61784e-08	3.45118e-07	reticulon-like protein B12
Pgl_GLEAN_10002867	2.70598	-0.711668	0.00928108	0.0277214	hypothetical protein SEVIR_2G000600v2
Pgl_GLEAN_10029470	2.70574	0.471772	1.63582e-05	0.000118377	transmembrane protein 45A-like
Pgl_GLEAN_10002725	2.70439	0.762071	1.57184e-05	0.000114346	UDP-glucuronate 4-epimerase 6
Pgl_GLEAN_10016118	2.7043	6.90815	6.31244e-13	1.82849e-11	COBRA-like protein 3
Pgl_GLEAN_10027599	2.7036	0.104806	0.0150227	0.0412217	AUGMIN subunit 3
Pgl_GLEAN_10027735	2.70312	4.09704	1.51803e-09	2.52733e-08	ASC1-like protein 2
Pgl_GLEAN_10024255	2.70253	6.73259	2.43202e-11	5.45125e-10	Stemod-13(17)-ene synthase
Pgl_GLEAN_10034565	2.70226	4.92357	1.82793e-10	3.53815e-09	Myosin heavy chain-related protein
Pgl_GLEAN_10014047	2.69976	5.41292	4.0298e-07	4.21308e-06	translationally-controlled tumor protein homolog
Pgl_GLEAN_10027963	2.69946	3.8907	3.1661e-08	4.10089e-07	peptide methionine sulfoxide reductase A2-1
Pgl_GLEAN_10019832	2.69788	2.18516	1.50565e-05	0.000110267	transferase family protein
Pgl_GLEAN_10027332	2.69592	2.32368	2.48565e-08	3.29368e-07	hypothetical protein SEVIR_2G442800v2
Pgl_GLEAN_10033479	2.69585	2.54931	9.97246e-08	1.17419e-06	Flavonoid 3'-monooxygenase
Pgl_GLEAN_10000809	2.69583	5.27206	7.04757e-17	3.61292e-15	protein DOWNY MILDEW RESISTANCE 6
Pgl_GLEAN_10036364	2.69554	0.198823	0.000444224	0.00213848	two-pore potassium channel 2
Pgl_GLEAN_10024824	2.69367	-0.0110642	0.00255771	0.00945434	Transcription factor MYB86
Pgl_GLEAN_10007044	2.69239	3.16993	1.96567e-08	2.66259e-07	COBRA-like protein 6
Pgl_GLEAN_10032248	2.69221	1.78837	1.97453e-06	1.8039e-05	Transparent testa 12 protein
Pgl_GLEAN_10037809	2.69037	5.41761	6.85101e-26	9.78561e-24	CemA-like proton extrusion protein-related
Pgl_GLEAN_10001449	2.68934	0.814134	1.07846e-05	8.1757e-05	probable polygalacturonase
Pgl_GLEAN_10005223	2.68793	2.50387	3.58565e-09	5.55856e-08	Protein kinase, catalytic domain
Pgl_GLEAN_10028178	2.68622	3.44416	1.30878e-08	1.82779e-07	UDP-glycosyltransferase 85A7-like
Pgl_GLEAN_10003437	2.68596	0.534383	5.70913e-07	5.82185e-06	GDSL esterase/lipase At1g74460
Pgl_GLEAN_10016516	2.6845	2.17393	1.02658e-10	2.08038e-09	Pyridoxal phosphate (PLP)-dependent transferase superfamily protein
Pgl_GLEAN_10015899	2.68403	7.0975	2.44485e-15	1.01069e-13	electron carrier/ electron transporter/ iron ion binding protein
Pgl_GLEAN_10007414	2.68358	4.6806	1.70703e-18	1.10138e-16	hypothetical protein SEVIR_2G448200v2
Pgl_GLEAN_10023093	2.6834	1.99039	3.99915e-08	5.07826e-07	NAC domain-containing protein 21/22
Pgl_GLEAN_10022704	2.68302	-0.922906	0.00179843	0.00701586	hypothetical protein SEVIR_3G278900v2
Pgl_GLEAN_10006197	2.68287	1.98999	4.37583e-08	5.51264e-07	heavy metal-associated isoprenylated plant protein 23
Pgl_GLEAN_10002382	2.68093	1.19277	4.23559e-05	0.000275353	O-methyltransferase ZRP4
Pgl_GLEAN_10029153	2.67659	-0.024217	0.0147419	0.0406152	3-ketoacyl-CoA synthase 17-like
Pgl_GLEAN_10003063	2.67368	-0.0261004	0.000964533	0.00414621	Transcription factor LAF1
Pgl_GLEAN_10011257	2.67093	8.92267	1.10095e-05	8.31876e-05	ferric reduction oxidase 7, chloroplastic
Pgl_GLEAN_10024728	2.66944	-0.272669	0.000634681	0.00288581	peptidyl-prolyl cis-trans isomerase
Pgl_GLEAN_10029059	2.66843	3.62785	1.2497e-13	4.13458e-12	nucleobase-ascorbate transporter 11
Pgl_GLEAN_10006828	2.66805	-1.42589	0.00696403	0.021817	---NA---
Pgl_GLEAN_10007551	2.6673	-1.4259	0.0162251	0.043892	Lipase, class 3
Pgl_GLEAN_10008294	2.66674	0.35822	0.0179366	0.0476998	disease resistance protein RPM1 isoform X1
Pgl_GLEAN_10031514	2.6643	1.82846	7.37275e-05	0.000447267	CASP-like protein 2U2
Pgl_GLEAN_10029848	2.66425	5.52901	2.59259e-14	9.45335e-13	peptide chain release factor PrfB3, chloroplastic
Pgl_GLEAN_10027482	2.66371	1.59442	7.26151e-05	0.000441424	embryogenesis transmembrane protein-like
Pgl_GLEAN_10035522	2.66192	6.64504	7.43527e-25	9.44736e-23	rieske domain containing protein
Pgl_GLEAN_10036469	2.66108	1.12723	1.78217e-05	0.000127984	DIMBOA UDP-glucosyltransferase BX8
Pgl_GLEAN_10005219	2.66082	2.1783	5.49993e-06	4.51125e-05	beta-hydroxyacyl-ACP dehydratase
Pgl_GLEAN_10009042	2.66063	-0.152313	0.00075371	0.0033412	impaired sucrose induction 1, putative
Pgl_GLEAN_10025666	2.66055	9.60177	2.06966e-24	2.44941e-22	Elongation factor Tu, chloroplastic
Pgl_GLEAN_10031653	2.66044	0.513946	0.000159684	0.000880517	amino acid permease 4
Pgl_GLEAN_10002270	2.65956	0.263716	0.00081957	0.00359735	beta-1,3-galactosyltransferase 6
Pgl_GLEAN_10008504	2.65945	1.02212	0.00335883	0.011861	TORTIFOLIA1-like protein 2
Pgl_GLEAN_10032202	2.65836	2.39869	6.10126e-05	0.000379242	cycloartenol-C-24-methyltransferase 1
Pgl_GLEAN_10001042	2.65577	4.54023	2.82124e-17	1.51768e-15	formin-like protein 1
Pgl_GLEAN_10013748	2.65408	3.06087	1.41793e-07	1.61623e-06	hypothetical protein SEVIR_9G076501v2
Pgl_GLEAN_10003926	2.65132	-1.16907	0.010348	0.0304168	hydroxycinnamoyltransferase 4
Pgl_GLEAN_10028932	2.65001	2.90691	6.90655e-10	1.21841e-08	dihydrolipoyllysine-residue acetyltransferase component of acetoin cleaving system-like
Pgl_GLEAN_10022219	2.64988	3.0832	3.82249e-13	1.15573e-11	isoflavone reductase homolog IRL
Pgl_GLEAN_10031352	2.64863	-0.426223	0.00342865	0.0120617	transcription factor MYB36
Pgl_GLEAN_10022456	2.6469	0.503608	0.000987325	0.00422664	L-type lectin-domain containing receptor kinase S.4
Pgl_GLEAN_10027733	2.64454	6.0292	1.71792e-24	2.0686e-22	serine protease SPPA, chloroplastic
Pgl_GLEAN_10007956	2.64451	1.256	0.00134488	0.00550285	L-type lectin-domain containing receptor kinase IX.1
Pgl_GLEAN_10010701	2.64442	-0.291154	0.000811991	0.00356749	premnaspirodiene oxygenase-like
Pgl_GLEAN_10019812	2.6427	7.03177	2.47845e-08	3.28624e-07	DNA photolyase
Pgl_GLEAN_10027109	2.64227	0.953321	0.000173424	0.0009467	GNAT transcription factor
Pgl_GLEAN_10002891	2.6402	3.9833	4.24901e-11	9.19552e-10	protein TIC 62, chloroplastic
Pgl_GLEAN_10026008	2.63936	-0.951852	0.00471203	0.0157202	hypothetical protein C2845_PM03G11150
Pgl_GLEAN_10021832	2.63936	4.14316	5.30614e-06	4.3696e-05	metacaspase-1-like isoform X2
Pgl_GLEAN_10034046	2.63836	-0.952212	0.00970952	0.0288091	Electron transporter
Pgl_GLEAN_10009713	2.63773	2.36047	6.85844e-08	8.33599e-07	Peroxidase 50
Pgl_GLEAN_10035307	2.63769	0.335236	0.00277005	0.0100942	protein NRT1/ PTR FAMILY 4.3
Pgl_GLEAN_10001660	2.63756	7.81613	0.000144058	0.000804636	myosin heavy chain, skeletal muscle
Pgl_GLEAN_10010703	2.63644	5.65753	6.38279e-13	1.84628e-11	metal-dependent hydrolase-like protein
Pgl_GLEAN_10001725	2.63523	3.3057	8.61726e-11	1.77408e-09	ABC transporter B family member 19
Pgl_GLEAN_10028276	2.63448	1.74052	6.33642e-08	7.7653e-07	Os07g0120600-like protein
Pgl_GLEAN_10018145	2.63417	3.87207	3.02849e-16	1.41907e-14	cell division control protein 2 homolog 2
Pgl_GLEAN_10036477	2.63413	4.10196	5.55238e-07	5.68159e-06	DIMBOA UDP-glucosyltransferase BX8
Pgl_GLEAN_10015624	2.63347	-0.762048	0.00651298	0.020638	ribonuclease 1-like
Pgl_GLEAN_10036175	2.62941	4.0208	1.08642e-17	6.08128e-16	chitinase 2
Pgl_GLEAN_10025160	2.62896	4.46488	1.57525e-12	4.2536e-11	Bowman-Birk type trypsin inhibitor
Pgl_GLEAN_10025556	2.62882	8.38413	3.2261e-20	2.58975e-18	oxygen-evolving enhancer protein 2, chloroplastic
Pgl_GLEAN_10025990	2.62453	5.25344	1.85644e-14	6.94022e-13	senescence-specific cysteine protease SAG39-like
Pgl_GLEAN_10011298	2.6243	2.46976	5.7597e-09	8.55732e-08	protein bangles and beads-like
Pgl_GLEAN_10033191	2.62228	1.55984	1.05121e-06	1.01784e-05	flavonoid O-methyltransferase-like protein Os11g0303600
Pgl_GLEAN_10009118	2.62176	0.821779	0.00105236	0.00446112	trans-resveratrol di-O-methyltransferase-like
Pgl_GLEAN_10028776	2.62086	4.51498	9.94058e-07	9.67478e-06	hypothetical protein SETIT_9G315000v2
Pgl_GLEAN_10007422	2.62059	3.9528	5.28656e-13	1.55969e-11	probable inactive receptor kinase At5g58300
Pgl_GLEAN_10014343	2.61859	1.99065	8.24321e-10	1.44204e-08	F-box protein At5g10340-like
Pgl_GLEAN_10026010	2.61848	1.48306	1.80031e-06	1.66307e-05	---NA---
Pgl_GLEAN_10024916	2.61752	1.44393	2.78158e-06	2.44625e-05	phosphatidylcholine:diacylglycerol cholinephosphotransferase 1
Pgl_GLEAN_10018493	2.61609	7.91754	1.46711e-14	5.58553e-13	glutamine synthetase, chloroplastic
Pgl_GLEAN_10006988	2.61504	2.90593	2.53394e-10	4.77964e-09	UDP-glycosyltransferase 83A1-like
Pgl_GLEAN_10019545	2.61285	7.5574	4.36278e-07	4.53602e-06	predicted protein
Pgl_GLEAN_10004476	2.61239	1.72209	6.39303e-08	7.82541e-07	L-type lectin-domain containing receptor kinase IV.1
Pgl_GLEAN_10023195	2.61193	0.872836	1.13278e-05	8.5344e-05	omega-amidase, chloroplastic
Pgl_GLEAN_10009584	2.60941	6.32062	2.67847e-20	2.17544e-18	aquaporin TIP2-1
Pgl_GLEAN_10013985	2.60904	0.312709	0.00123602	0.00511475	protein trichome birefringence-like 42
Pgl_GLEAN_10003843	2.60877	1.61916	9.28271e-07	9.08574e-06	cytochrome P450 734A2
Pgl_GLEAN_10014950	2.60809	9.62819	9.46299e-08	1.11929e-06	vacuolar-processing enzyme
Pgl_GLEAN_10030875	2.60803	1.68575	1.64973e-07	1.86504e-06	myb-related protein Zm38
Pgl_GLEAN_10018887	2.60791	1.31327	1.2812e-05	9.52435e-05	carotenoid cleavage dioxygenase 8 homolog A, chloroplastic
Pgl_GLEAN_10003761	2.60644	3.72628	6.04696e-13	1.75897e-11	probable glycerol-3-phosphate dehydrogenase [NAD(+)] 1, cytosolic
Pgl_GLEAN_10015691	2.6057	3.29157	2.57422e-12	6.68941e-11	protein CASPARIAN STRIP INTEGRITY FACTOR 1
Pgl_GLEAN_10017457	2.60492	3.64256	0.0169271	0.0454115	Protein ASPARTIC PROTEASE IN GUARD CELL 1
Pgl_GLEAN_10025783	2.6047	7.2979	5.80143e-17	2.99634e-15	Acyl carrier protein 3, mitochondrial
Pgl_GLEAN_10012754	2.60207	5.02031	2.12825e-15	8.88675e-14	36.4 kDa proline-rich protein
Pgl_GLEAN_10011366	2.59931	4.75566	6.90376e-05	0.00042203	putative pentatricopeptide repeat-containing protein
Pgl_GLEAN_10034617	2.59811	2.62813	3.73395e-06	3.17593e-05	cytochrome P450 84A1
Pgl_GLEAN_10006956	2.59775	5.05195	4.90871e-07	5.05039e-06	probable LRR receptor-like serine/threonine-protein kinase At1g56130
Pgl_GLEAN_10020884	2.59725	-0.980285	0.00399868	0.0137273	Short-chain dehydrogenase reductase 2a
Pgl_GLEAN_10023226	2.59664	3.39786	5.14368e-09	7.76463e-08	nuclear transcription factor Y subunit B-3
Pgl_GLEAN_10021004	2.59583	-0.980931	0.00138126	0.00562472	uncharacterized protein LOC105914889
Pgl_GLEAN_10018773	2.59522	-0.085949	0.0105362	0.0308409	myb-related protein 308
Pgl_GLEAN_10027110	2.59508	-0.465464	0.00758342	0.0233929	putative N-acetyltransferase p20-like
Pgl_GLEAN_10013384	2.59445	-0.981344	0.0105643	0.0308906	L-ascorbate oxidase-like
Pgl_GLEAN_10005963	2.59428	6.63925	1.08254e-17	6.08128e-16	Elicitor-responsive protein 3
Pgl_GLEAN_10001083	2.59352	-0.328432	0.000890482	0.00386722	cyclin-dependent protein kinase
Pgl_GLEAN_10028034	2.59319	7.90702	2.0549e-17	1.11703e-15	predicted protein
Pgl_GLEAN_10030596	2.59209	4.28051	1.12073e-10	2.25353e-09	MACPF domain-containing protein
Pgl_GLEAN_10005194	2.59189	0.604973	0.000943284	0.00406922	65-kDa microtubule-associated protein 6
Pgl_GLEAN_10027118	2.59175	0.0189671	0.000240202	0.0012531	leucine-rich repeat extensin-like protein 6
Pgl_GLEAN_10025602	2.59164	0.459797	6.47471e-05	0.000399338	auxin-induced in root cultures protein 12-like
Pgl_GLEAN_10012484	2.5909	8.41055	4.20681e-07	4.38486e-06	protein RETICULATA-RELATED 5, chloroplastic
Pgl_GLEAN_10023930	2.58821	7.06121	4.02593e-21	3.51819e-19	caffeic acid 3-O-methyltransferase
Pgl_GLEAN_10031655	2.58415	3.92183	1.74521e-06	1.61651e-05	receptor protein-tyrosine kinase CEPR2
Pgl_GLEAN_10020812	2.58265	1.11188	0.000405837	0.00197076	putative receptor protein kinase ZmPK1
Pgl_GLEAN_10001165	2.58128	6.32782	9.95382e-26	1.39293e-23	tubulin beta-3 chain
Pgl_GLEAN_10017828	2.58117	2.7281	3.89611e-09	5.99943e-08	S-adenosyl-L-methionine-dependent methyltransferase superfamily protein
Pgl_GLEAN_10028815	2.58016	2.67965	3.35812e-11	7.37541e-10	cellulose synthase-like protein H1
Pgl_GLEAN_10004833	2.57997	4.5701	6.60268e-11	1.3869e-09	anthocyanidin 5,3-O-glucosyltransferase-like
Pgl_GLEAN_10025911	2.57874	7.7508	2.37138e-21	2.16359e-19	4-sulfomuconolactone hydrolase
Pgl_GLEAN_10018702	2.57864	1.72596	0.000133359	0.000752796	ethylene-responsive transcription factor WIN1
Pgl_GLEAN_10028082	2.57655	0.287689	0.000428983	0.00207102	cyclin-dependent kinase inhibitor 1
Pgl_GLEAN_10019779	2.5764	1.81543	7.80541e-06	6.14201e-05	serotonin N-acetyltransferase 2, chloroplastic
Pgl_GLEAN_10017360	2.5747	2.10622	3.92958e-09	6.04647e-08	cytochrome P450 734A6
Pgl_GLEAN_10031889	2.57327	3.82025	1.88395e-14	7.01773e-13	putative phytol kinase, chloroplastic
Pgl_GLEAN_10027024	2.57225	2.67284	1.73105e-08	2.36646e-07	probable glutathione S-transferase
Pgl_GLEAN_10006000	2.57204	5.24162	5.9005e-19	4.04653e-17	transcription factor UNE10 isoform X2
Pgl_GLEAN_10001799	2.5686	0.77888	0.00247278	0.00918302	---NA---
Pgl_GLEAN_10002556	2.56758	2.23792	6.59712e-08	8.04167e-07	anthocyanidin reductase ((2S)-flavan-3-ol-forming)-like
Pgl_GLEAN_10018673	2.56705	1.68444	0.000912232	0.00394843	transglycosylase SLT domain containing protein expressed
Pgl_GLEAN_10036093	2.56628	-0.348151	0.00396052	0.0136121	probable leucine-rich repeat receptor-like protein kinase At1g35710
Pgl_GLEAN_10025601	2.56476	6.32154	5.96955e-09	8.83741e-08	probable adenylate kinase 5, chloroplastic isoform X1
Pgl_GLEAN_10008028	2.56465	8.19816	1.09863e-11	2.62139e-10	light-harvesting complex-like protein OHP1, chloroplastic
Pgl_GLEAN_10026807	2.56443	1.1453	0.000970187	0.00416533	cycloartenol synthase
Pgl_GLEAN_10034582	2.56361	3.75958	1.92365e-06	1.76209e-05	putative disease resistance protein RGA3
Pgl_GLEAN_10013432	2.56325	0.359166	0.000308121	0.00155874	cytochrome P450 72A14
Pgl_GLEAN_10037851	2.56319	1.61596	3.59163e-05	0.000238189	Tubulin beta-1 chain
Pgl_GLEAN_10015242	2.56226	5.98811	1.35572e-05	0.000100065	protein PYRICULARIA ORYZAE RESISTANCE 21
Pgl_GLEAN_10007231	2.56102	0.187319	0.00337119	0.0118965	purine permease 3
Pgl_GLEAN_10009169	2.55997	-0.641823	0.0121027	0.0345785	L-type lectin-domain containing receptor kinase S.6-like
Pgl_GLEAN_10022990	2.55939	4.14053	5.06873e-15	1.98447e-13	phosphopantetheine adenylyltransferase 2
Pgl_GLEAN_10008671	2.55901	1.47124	2.791e-05	0.000189771	putative serine/threonine-protein kinase
Pgl_GLEAN_10007356	2.55678	6.23538	5.56234e-18	3.2635e-16	Thioredoxin F-type chloroplastic
Pgl_GLEAN_10004406	2.55488	1.31216	3.27622e-08	4.23029e-07	putative laccase-5
Pgl_GLEAN_10001897	2.55022	0.427172	0.000778407	0.00343817	jasmonic acid-amido synthetase JAR2
Pgl_GLEAN_10009567	2.54983	-1.01095	0.00519142	0.0170504	uncharacterized protein LOC8059727
Pgl_GLEAN_10023519	2.54955	7.57187	2.27892e-20	1.87297e-18	ABC transporter G family member 11
Pgl_GLEAN_10026295	2.54933	3.66156	3.13821e-05	0.000211161	major allergen Api g 1, isoallergen 1-like
Pgl_GLEAN_10007781	2.54908	8.71881	4.56973e-24	5.22894e-22	soluble inorganic pyrophosphatase 6, chloroplastic
Pgl_GLEAN_10018530	2.54599	7.1586	4.40064e-26	6.41842e-24	photosynthetic NDH subunit of subcomplex B 4, chloroplastic isoform X1
Pgl_GLEAN_10018488	2.54409	1.92893	1.10401e-07	1.28384e-06	probable amino acid permease 7
Pgl_GLEAN_10001732	2.54396	0.928724	2.55063e-05	0.000175211	Remorin 4.1
Pgl_GLEAN_10036699	2.54353	4.58217	1.24084e-15	5.33174e-14	UDP-glycosyltransferase 74F2
Pgl_GLEAN_10024284	2.5428	0.633607	0.00253514	0.00938768	formin-like protein 9
Pgl_GLEAN_10027992	2.54244	0.261756	0.00469219	0.0156742	Phosphatidylinositol/phosphatidylcholine transfer protein SFH13
Pgl_GLEAN_10034972	2.54168	-1.23783	0.00944084	0.0281337	protein MIZU-KUSSEI 1
Pgl_GLEAN_10037749	2.5411	5.03508	7.25558e-18	4.1858e-16	50S ribosomal protein L11, chloroplastic
Pgl_GLEAN_10035207	2.53976	5.17243	2.27071e-08	3.03607e-07	heparan-alpha-glucosaminide N-acetyltransferase isoform X1
Pgl_GLEAN_10008471	2.53905	4.74646	9.27623e-13	2.61744e-11	NAD(P)H-quinone oxidoreductase subunit L, chloroplastic
Pgl_GLEAN_10009073	2.53802	1.16878	0.00940989	0.0280495	histone H4
Pgl_GLEAN_10016526	2.53764	2.02687	0.00161293	0.00640685	fatty acyl-CoA reductase 1
Pgl_GLEAN_10007642	2.53717	-0.506985	0.0114187	0.0329286	C2H2-like zinc finger protein
Pgl_GLEAN_10002806	2.53569	-0.0241692	0.00297028	0.0106912	Protein MITOFERRINLIKE 1, chloroplastic
Pgl_GLEAN_10017943	2.5338	0.866114	0.0168365	0.0452096	---NA---
Pgl_GLEAN_10030403	2.53245	1.5903	0.000127897	0.000726117	argininosuccinate lyase, chloroplastic-like isoform X2
Pgl_GLEAN_10032717	2.53218	1.48611	0.000201848	0.00108023	predicted protein
Pgl_GLEAN_10023348	2.53153	2.68665	8.4887e-11	1.75109e-09	predicted protein
Pgl_GLEAN_10031770	2.53123	2.95714	1.27032e-05	9.45028e-05	inorganic phosphate transporter 2-1, chloroplastic
Pgl_GLEAN_10012737	2.53016	0.863754	0.000237432	0.00124084	probable WRKY transcription factor 34
Pgl_GLEAN_10000208	2.52807	-0.664681	0.000897523	0.00389122	uncharacterized protein LOC101754795
Pgl_GLEAN_10008450	2.52689	2.75883	2.62163e-07	2.85022e-06	calcium-dependent protein kinase 9
Pgl_GLEAN_10004759	2.52563	1.7134	1.93824e-06	1.7745e-05	pentatricopeptide repeat-containing protein
Pgl_GLEAN_10004122	2.52347	2.88402	1.20207e-10	2.40775e-09	predicted protein
Pgl_GLEAN_10010915	2.52346	-0.254661	0.0055845	0.0181258	hypothetical protein BAE44_0008140
Pgl_GLEAN_10037309	2.52249	-0.255137	0.000161526	0.000889488	trihelix transcription factor ASIL1
Pgl_GLEAN_10015011	2.52201	4.73194	8.68454e-08	1.03549e-06	cytochrome P450 71A1
Pgl_GLEAN_10005919	2.52174	7.15282	1.05309e-19	7.87383e-18	uncharacterized oxidoreductase At1g06690, chloroplastic
Pgl_GLEAN_10028511	2.52137	2.75465	0.000335459	0.00167455	ABC transporter C family member 4
Pgl_GLEAN_10007559	2.52121	-0.256144	0.00280136	0.0101895	E3 ubiquitin-protein ligase EL5
Pgl_GLEAN_10007991	2.52104	3.56312	2.8276e-08	3.69479e-07	BTB/POZ domain-containing protein
Pgl_GLEAN_10000350	2.51953	1.32435	7.80924e-05	0.000468939	Sugar transport protein 5
Pgl_GLEAN_10006237	2.51913	1.28293	7.92694e-05	0.000475043	Glutathionyl-hydroquinone reductase YqjG
Pgl_GLEAN_10006320	2.51871	-0.840315	0.00377501	0.0131043	wall-associated receptor kinase-like 14 isoform X1
Pgl_GLEAN_10031901	2.51824	6.06115	2.99364e-21	2.661e-19	OSJNBa0043A12.15-like protein
Pgl_GLEAN_10015409	2.51805	5.83582	2.39548e-11	5.37517e-10	probable glycosyltransferase At5g03795
Pgl_GLEAN_10017709	2.51553	1.105	0.000111416	0.000642975	Phosphatidylinositol N-acetyglucosaminlytransferase subunit P-related
Pgl_GLEAN_10037835	2.51503	2.25813	7.52518e-07	7.48219e-06	dual-specificity phosphatase CDC25
Pgl_GLEAN_10022310	2.51481	-0.0394526	0.0055164	0.0179498	UDP-glycosyltransferase 91C1
Pgl_GLEAN_10002242	2.51458	8.39282	3.08075e-17	1.64024e-15	rubisco activase small subunit
Pgl_GLEAN_10010878	2.51326	2.79143	4.52094e-07	4.6887e-06	UDP-glycosyltransferase 86A1
Pgl_GLEAN_10017123	2.51269	4.65446	2.15078e-10	4.10552e-09	tropinone reductase homolog At2g29170
Pgl_GLEAN_10005920	2.51106	0.237302	0.00142376	0.00577055	transcription factor PHYTOCHROME INTERACTING FACTOR-LIKE 13-like isoform X1
Pgl_GLEAN_10011725	2.51029	1.39417	2.92527e-07	3.14566e-06	protein PHYTOCHROME KINASE SUBSTRATE 4
Pgl_GLEAN_10027468	2.50936	5.56166	1.12911e-11	2.69102e-10	chloroplast RNA splicing1
Pgl_GLEAN_10021401	2.50832	5.35727	3.1288e-17	1.66155e-15	resistance to phytophthora 1
Pgl_GLEAN_10029694	2.50822	4.17091	2.21041e-16	1.05484e-14	sugar transport protein 7
Pgl_GLEAN_10036377	2.50786	3.84338	2.91279e-08	3.79176e-07	putative clathrin assembly protein
Pgl_GLEAN_10019811	2.50627	3.30132	4.59819e-09	7.00244e-08	protein ODORANT1-like
Pgl_GLEAN_10009375	2.50614	0.60424	0.000126909	0.000721498	probable GABA transporter 2
Pgl_GLEAN_10007406	2.50601	2.18665	3.18607e-09	4.98013e-08	leucine-rich repeat receptor protein kinase MSL1
Pgl_GLEAN_10009304	2.50447	1.66493	0.00232607	0.00870848	protein DETOXIFICATION 19
Pgl_GLEAN_10015792	2.50397	7.43319	9.64836e-22	9.25126e-20	dynein light chain 2, cytoplasmic
Pgl_GLEAN_10029973	2.50374	1.69514	6.28264e-07	6.34421e-06	adenine phosphoribosyltransferase 2
Pgl_GLEAN_10030218	2.50257	0.998186	0.000515447	0.00242955	probable glycerol-3-phosphate acyltransferase 3
Pgl_GLEAN_10022165	2.50211	1.89392	2.25106e-06	2.03322e-05	epoxide hydrolase 3
Pgl_GLEAN_10035363	2.50068	4.95653	6.42681e-07	6.46772e-06	peroxidase A2-like
Pgl_GLEAN_10028557	2.49841	-0.27288	0.000249832	0.00129654	fatty acid desaturase 4, chloroplastic
Pgl_GLEAN_10025661	2.49731	5.31602	7.01969e-23	7.45563e-21	rhodanese-like domain-containing protein 11, chloroplastic
Pgl_GLEAN_10005407	2.49681	0.596301	0.00391354	0.0134752	Tsr2248 protein
Pgl_GLEAN_10028436	2.49673	3.85447	1.75199e-15	7.36012e-14	50S ribosomal protein L10, chloroplastic
Pgl_GLEAN_10014609	2.49672	-0.273747	0.00285302	0.0103429	F-box/kelch-repeat protein
Pgl_GLEAN_10030488	2.49517	0.224889	5.6742e-05	0.000356873	mitotic-spindle organizing protein 1B
Pgl_GLEAN_10021359	2.49506	0.459243	0.0178384	0.0474629	putative membrane protein YjcL
Pgl_GLEAN_10010453	2.49499	2.19897	0.00516148	0.0169628	histone H2B.1
Pgl_GLEAN_10006970	2.49414	1.62451	1.68384e-06	1.56246e-05	lamin-like protein
Pgl_GLEAN_10034711	2.49219	8.54403	4.53101e-15	1.78406e-13	chlorophyll a-b binding protein P4, chloroplastic
Pgl_GLEAN_10025780	2.49207	1.13195	0.000693123	0.00311665	probable LRR receptor-like serine/threonine-protein kinase At3g47570
Pgl_GLEAN_10023750	2.4918	6.06405	2.73995e-20	2.21669e-18	prostamide/prostaglandin F synthase
Pgl_GLEAN_10006513	2.48978	0.524284	5.16571e-06	4.26243e-05	IRK-interacting protein
Pgl_GLEAN_10016858	2.48827	1.08316	0.00698144	0.0218649	Receptor-like serine/threonine-protein kinase SD1-8
Pgl_GLEAN_10013502	2.48747	5.36367	4.0023e-20	3.12798e-18	predicted protein
Pgl_GLEAN_10028321	2.48733	5.32471	2.58671e-12	6.71123e-11	hypothetical protein C2845_PM04G05570
Pgl_GLEAN_10013208	2.487	3.4382	6.13113e-12	1.5081e-10	photosynthetic NDH subunit of subcomplex B 3, chloroplastic
Pgl_GLEAN_10031175	2.48496	0.771138	7.70907e-05	0.000464	4-coumarate--CoA ligase-like 1
Pgl_GLEAN_10027698	2.48394	0.770437	0.00424048	0.0144093	nucleotide-sugar uncharacterized transporter 2
Pgl_GLEAN_10033689	2.4837	3.57379	1.29414e-10	2.57473e-09	stress-response A/B barrel domain-containing protein HS1
Pgl_GLEAN_10033952	2.48206	0.584837	0.00171916	0.00675344	hypothetical protein SEVIR_8G148700v2
Pgl_GLEAN_10001942	2.48177	0.98234	9.14756e-05	0.000540683	achilleol B synthase isoform X4
Pgl_GLEAN_10022416	2.48176	3.01604	1.37206e-09	2.30131e-08	beta-hexosaminidase 3
Pgl_GLEAN_10021076	2.48159	2.49631	1.11823e-07	1.29819e-06	metalloendoproteinase 1-MMP-like
Pgl_GLEAN_10036340	2.48113	2.33058	2.42275e-09	3.86279e-08	predicted protein
Pgl_GLEAN_10017930	2.48052	8.01442	4.03336e-17	2.11481e-15	phosphoribulokinase, chloroplastic
Pgl_GLEAN_10004515	2.48013	3.31926	1.64014e-10	3.20705e-09	crocetin glucosyltransferase, chloroplastic
Pgl_GLEAN_10037766	2.47959	2.59537	0.0021979	0.00831579	histone H4
Pgl_GLEAN_10029235	2.47785	0.928611	8.49449e-06	6.60644e-05	uncharacterized protein LOC104582873 isoform X2
Pgl_GLEAN_10025189	2.47759	-0.86759	0.00233361	0.00872879	probable ascorbate-specific transmembrane electron transporter 1
Pgl_GLEAN_10037066	2.47732	1.20718	0.000225763	0.00118886	protein LHCP TRANSLOCATION DEFECT
Pgl_GLEAN_10010073	2.47675	3.47427	3.13923e-15	1.27483e-13	uracil phosphoribosyltransferase
Pgl_GLEAN_10019840	2.47494	2.93569	3.11458e-06	2.7092e-05	cyclin-P4-1-like
Pgl_GLEAN_10007161	2.47464	-0.550984	0.000445939	0.00214538	tyrosine decarboxylase 1-like
Pgl_GLEAN_10028907	2.47436	2.20317	5.05357e-06	4.18156e-05	receptor-like protein 12
Pgl_GLEAN_10018219	2.47402	0.873498	0.00795217	0.024353	cysteine-rich receptor-like protein kinase 26
Pgl_GLEAN_10026107	2.47399	0.642903	3.13082e-05	0.000210733	cytochrome P450 77A3
Pgl_GLEAN_10006733	2.47398	2.18167	0.000615939	0.00281916	WAT1-related protein
Pgl_GLEAN_10003238	2.47267	2.77182	4.97542e-09	7.52886e-08	cysteine-rich receptor-like protein kinase 10
Pgl_GLEAN_10023458	2.47115	6.6573	2.78891e-14	1.00981e-12	beta-glucosidase BoGH3B-like
Pgl_GLEAN_10018271	2.47111	0.288223	0.000542817	0.00253719	Putative HLH DNA-binding domain superfamily protein
Pgl_GLEAN_10037045	2.47102	0.576156	0.00183478	0.00714286	abnormal spindle-like microcephaly-associated protein homolog isoform X1
Pgl_GLEAN_10006983	2.471	-0.292404	0.00633081	0.0201255	UDP-glycosyltransferase 83A1-like
Pgl_GLEAN_10020546	2.47039	0.119265	0.00407028	0.0139246	aspartate--tRNA ligase 2, cytoplasmic
Pgl_GLEAN_10034360	2.4703	1.84083	1.40508e-05	0.000103341	zinc transporter 2
Pgl_GLEAN_10009590	2.46991	-0.0723641	0.00220951	0.00834755	Ethylene-responsive transcription factor ERF034
Pgl_GLEAN_10027311	2.46743	2.35763	1.01094e-07	1.18896e-06	organic cation/carnitine transporter 7
Pgl_GLEAN_10028146	2.46655	1.75373	8.07438e-05	0.00048267	protein UPSTREAM OF FLC isoform X1
Pgl_GLEAN_10037114	2.46619	2.06353	5.27167e-09	7.91744e-08	hexose carrier protein HEX6
Pgl_GLEAN_10004490	2.46527	3.78639	1.0333e-10	2.09195e-09	TRAM LAG1 and CLN8 (TLC) lipid-sensing domain containing protein
Pgl_GLEAN_10014459	2.46387	2.64566	1.91246e-10	3.69142e-09	amino acid permease 6
Pgl_GLEAN_10025163	2.46371	2.33564	0.00384076	0.0132776	Bowman-Birk type trypsin inhibitor
Pgl_GLEAN_10018164	2.46281	2.80635	5.33437e-06	4.38935e-05	terpene synthase 2, chloroplastic isoform X2
Pgl_GLEAN_10000603	2.45943	1.68946	9.25822e-05	0.000546755	Pentatricopeptide repeat-containing protein
Pgl_GLEAN_10000121	2.45898	-0.425833	0.0015228	0.0061074	UDP-N-acetylglucosamine--dolichyl-phosphate N-acetylglucosaminephosphotransferase
Pgl_GLEAN_10010672	2.45841	3.36825	4.69932e-13	1.4004e-11	haloacid dehalogenase-like hydrolase domain-containing protein
[truncated: 554 more rows]

## Sheet: DEGs SosatC88_MT vs NT_Down
SeqName	logFC	logCPM	P-Value	FDR	Description
Pgl_GLEAN_10004431	-10.3469	2.36972	5.66717e-34	2.34745e-31	predicted protein
Pgl_GLEAN_10005468	-8.9697	1.04541	2.08816e-19	1.5069e-17	DNA-directed RNA polymerase III subunit 2
Pgl_GLEAN_10021864	-8.58583	0.68704	7.21225e-13	2.06888e-11	predicted protein
Pgl_GLEAN_10008307	-8.14511	0.284422	1.21476e-12	3.35452e-11	hypothetical protein SETIT_2G086400v2
Pgl_GLEAN_10032032	-7.87746	0.0456291	5.0863e-10	9.17616e-09	protein trichome birefringence-like 19
Pgl_GLEAN_10018025	-7.70447	-0.106117	4.86652e-11	1.04663e-09	probable polygalacturonase At3g15720
Pgl_GLEAN_10002663	-7.64797	-0.155129	1.59577e-09	2.63557e-08	---NA---
Pgl_GLEAN_10015408	-7.58976	-0.205471	5.58522e-10	1.00065e-08	hypothetical protein GQ55_6G194400
Pgl_GLEAN_10021777	-7.52851	-0.258024	4.10032e-10	7.51519e-09	TPD1 protein homolog 1B-like
Pgl_GLEAN_10012855	-7.48609	-0.294205	1.37908e-08	1.91692e-07	---NA---
Pgl_GLEAN_10028643	-7.44256	-0.331212	2.03941e-08	2.75707e-07	Caffeoylshikimate esterase
Pgl_GLEAN_10022568	-7.41171	8.19189	2.01695e-06	1.84103e-05	seed maturation protein PM41
Pgl_GLEAN_10028702	-7.30407	-0.447938	1.90821e-09	3.11434e-08	aquaporin TIP3-1
Pgl_GLEAN_10018574	-7.25949	4.06275	1.33529e-19	9.87683e-18	seed maturation protein
Pgl_GLEAN_10019385	-7.03785	-0.666907	6.47241e-08	7.90856e-07	putative RIRE2 orf3
Pgl_GLEAN_10035607	-7.00808	-0.690871	2.55677e-06	2.27267e-05	putative 12-oxophytodienoate reductase 5
Pgl_GLEAN_10018519	-6.81738	-0.842595	2.26333e-07	2.48943e-06	probable galacturonosyltransferase 9
Pgl_GLEAN_10009316	-6.74778	-0.896938	6.83261e-06	5.47216e-05	uncharacterized protein LOC8059490 isoform X3
Pgl_GLEAN_10001490	-6.66766	5.74887	2.96375e-10	5.52496e-09	Vacuolar amino acid transporter 1
Pgl_GLEAN_10018762	-6.59672	-1.01261	1.26441e-05	9.40972e-05	probable beta-D-xylosidase 2
Pgl_GLEAN_10011030	-6.55708	-1.04269	1.08563e-05	8.21563e-05	---NA---
Pgl_GLEAN_10025134	-6.47302	-1.10543	7.89016e-06	6.19928e-05	putative disease resistance RPP13-like protein 3
Pgl_GLEAN_10009360	-6.47284	-1.10552	3.30552e-06	2.8549e-05	F-box only protein 7-like
Pgl_GLEAN_10037588	-6.42881	-1.13799	7.9965e-06	6.27569e-05	Glucose-6-phosphate 1-dehydrogenase, chloroplastic
Pgl_GLEAN_10019033	-6.34548	1.94419	1.75088e-18	1.12268e-16	thaumatin-like protein 1b isoform X1
Pgl_GLEAN_10002649	-6.33745	-1.20478	4.25992e-05	0.000276835	Glucan endo-1,3-beta-glucosidase 13
Pgl_GLEAN_10010044	-6.29918	2.42939	2.48183e-16	1.17354e-14	uncharacterized protein LOC101767480
Pgl_GLEAN_10011985	-6.28905	1.8891	3.02073e-21	2.67361e-19	disease resistance protein RPM1
Pgl_GLEAN_10012958	-6.28852	-1.2398	7.45312e-05	0.00045135	putative F-box protein At2g02030
Pgl_GLEAN_10001933	-6.28814	5.0217	2.95597e-06	2.58535e-05	late embryogenesis abundant protein D-34-like
Pgl_GLEAN_10031955	-6.27301	2.78915	2.44118e-33	9.02846e-31	putative protease Do-like 14 isoform X2
Pgl_GLEAN_10033746	-6.25352	9.1163	3.78619e-07	3.98657e-06	asparagine synthetase [glutamine-hydrolyzing]
Pgl_GLEAN_10011183	-6.23901	-1.27521	0.000217994	0.00115411	beta-D-glucosyl crocetin beta-1,6-glucosyltransferase-like
Pgl_GLEAN_10009047	-6.18685	-1.31188	2.55232e-05	0.000175269	uncharacterized protein LOC8068812
Pgl_GLEAN_10001986	-6.17401	2.99735	4.93595e-29	1.01216e-26	Protein EXPORTIN 1A
Pgl_GLEAN_10031055	-6.1335	-1.34919	0.000215484	0.00114375	Pyrophosphate-energized vacuolar membrane proton pump
Pgl_GLEAN_10014823	-6.13301	-1.34939	9.88761e-05	0.000578808	noroxomaritidine synthase
Pgl_GLEAN_10037775	-6.11126	0.156812	5.17216e-09	7.80194e-08	protein HOTHEAD
Pgl_GLEAN_10013959	-6.07769	-1.38765	2.95572e-05	0.000199791	F-box/FBD/LRR-repeat protein At3g26920-like
Pgl_GLEAN_10012548	-6.07711	-1.38788	0.000272185	0.00139847	terpene synthase 5
Pgl_GLEAN_10013927	-6.02805	4.90122	7.32085e-22	7.15198e-20	expansin-like B1
Pgl_GLEAN_10030313	-6.01969	-1.42715	4.62498e-05	0.000297478	golgin subfamily A member 6-like protein 1 isoform X2
Pgl_GLEAN_10020421	-6.01933	-1.4273	0.000160078	0.000882456	---NA---
Pgl_GLEAN_10031147	-5.96817	0.0311095	2.35526e-08	3.14303e-07	probable potassium transporter 16
Pgl_GLEAN_10025530	-5.95922	-1.46779	6.058e-05	0.000376666	pentatricopeptide repeat-containing protein At4g16470
Pgl_GLEAN_10027858	-5.89594	-1.50966	0.00071874	0.00321508	---NA---
Pgl_GLEAN_10022582	-5.88029	0.668539	3.16567e-13	9.7688e-12	DUF538 family protein
Pgl_GLEAN_10034515	-5.87825	2.22768	1.01964e-13	3.39515e-12	hAT family dimerisation domain containing protein, expressed
Pgl_GLEAN_10011468	-5.83497	1.1018	3.90477e-13	1.17717e-11	monosaccharide-sensing protein 2
Pgl_GLEAN_10010130	-5.83089	-1.5524	0.00200775	0.0077219	FBD-associated F-box protein At2g26860-like
Pgl_GLEAN_10011040	-5.83012	-1.55266	9.57643e-05	0.000563299	---NA---
Pgl_GLEAN_10009744	-5.83009	-1.55267	0.00500349	0.0165486	hypothetical protein C2845_PM08G15650
Pgl_GLEAN_10002685	-5.82978	-1.55278	0.000323822	0.00162586	protein O-linked-mannose beta-1,4-N-acetylglucosaminyltransferase 2-like
Pgl_GLEAN_10034552	-5.80144	2.99546	7.26599e-07	7.24884e-06	Alpha-galactosidase 3
Pgl_GLEAN_10017562	-5.79076	-0.122313	5.62712e-09	8.39767e-08	---NA---
Pgl_GLEAN_10013874	-5.73951	2.09465	4.71969e-21	4.0729e-19	(E)-beta-farnesene synthase
Pgl_GLEAN_10023737	-5.73903	2.57612	2.71228e-29	5.73205e-27	serine carboxypeptidase-like 18 isoform X3
Pgl_GLEAN_10037377	-5.73009	2.56868	1.17658e-17	6.55057e-16	oil body-associated protein 2B
Pgl_GLEAN_10003658	-5.68835	-1.64282	0.000210321	0.00111892	WAT1-related protein At5g64700
Pgl_GLEAN_10032540	-5.68826	-1.64285	0.000532633	0.00249748	putative glutaredoxin-C14
Pgl_GLEAN_10004118	-5.68824	-1.64285	0.000697682	0.00313374	11-beta-hydroxysteroid dehydrogenase 1B
Pgl_GLEAN_10023452	-5.68818	-1.64288	0.000335624	0.00167497	ethylene-responsive protein
Pgl_GLEAN_10035324	-5.67561	1.30839	1.52874e-16	7.5206e-15	protein FAR1-RELATED SEQUENCE 3-like
Pgl_GLEAN_10002540	-5.65447	1.29028	1.36366e-12	3.73581e-11	late embryogenesis abundant protein 76
Pgl_GLEAN_10016489	-5.61218	-1.69	0.000779145	0.0034407	DNA polymerase epsilon catalytic subunit A
Pgl_GLEAN_10026119	-5.61201	-1.69005	0.000333602	0.00166688	BEACH domain-containing protein C2
Pgl_GLEAN_10025281	-5.61184	-1.69012	0.000776641	0.0034311	WAT1-related protein At5g47470-like
Pgl_GLEAN_10033158	-5.61183	-1.69011	0.003811	0.0132011	transmembrane emp24 domain-containing protein p24delta3
Pgl_GLEAN_10023219	-5.5887	-0.293899	1.71157e-08	2.34136e-07	cytosolic sulfotransferase 5-like
Pgl_GLEAN_10029529	-5.5312	-1.73897	0.000575667	0.00266012	---NA---
Pgl_GLEAN_10009030	-5.53111	-1.739	0.000685497	0.00308772	hypothetical protein EJB05_51835
Pgl_GLEAN_10025899	-5.53109	-1.73901	0.000685285	0.00308744	ricin B-like lectin EULS3
Pgl_GLEAN_10012543	-5.45449	3.96823	1.13751e-09	1.93107e-08	V-type proton ATPase subunit D
Pgl_GLEAN_10037028	-5.44675	8.8562	1.38958e-15	5.93393e-14	putative aconitate hydratase, cytoplasmic
Pgl_GLEAN_10001204	-5.44619	-1.78941	0.00296918	0.010691	FK506-binding protein 5 isoform X1
Pgl_GLEAN_10029513	-5.44606	-1.78944	0.00192316	0.00743801	hypothetical protein OsI_29831
Pgl_GLEAN_10022036	-5.44589	-1.7895	0.00192077	0.0074328	antimicrobial peptide precursor
Pgl_GLEAN_10005775	-5.44546	-1.78963	0.0050654	0.0167053	---NA---
Pgl_GLEAN_10006382	-5.44531	-1.78967	0.00628876	0.0200194	AAA-ATPase At3g28610-like
Pgl_GLEAN_10009695	-5.44531	-1.78967	0.00628876	0.0200194	pathogenesis-related protein 5
Pgl_GLEAN_10023980	-5.4325	10.862	0.000178741	0.000970262	Dehydrin DHN1
Pgl_GLEAN_10030600	-5.40314	-0.448037	2.63612e-07	2.86446e-06	predicted protein
Pgl_GLEAN_10036692	-5.40199	6.83658	1.0784e-21	1.02453e-19	putative UDP-glucose:salicylic acid glucosyltransferase
Pgl_GLEAN_10036696	-5.39382	0.696511	1.79377e-12	4.79364e-11	putative serine protease
Pgl_GLEAN_10032069	-5.35542	-1.84182	0.00457736	0.0153466	nuclear transcription factor Y subunit B-1
Pgl_GLEAN_10013417	-5.35525	-1.84186	0.00277035	0.0100942	60S ribosomal protein L32-1
Pgl_GLEAN_10021900	-5.35491	-1.84196	0.00110203	0.00464094	hypothetical protein C2845_PM07G11480
Pgl_GLEAN_10000381	-5.35479	-1.842	0.00192542	0.00744537	DNA-binding bromodomain-containing protein
Pgl_GLEAN_10003619	-5.35468	-1.84204	0.00109965	0.00463187	protein O-linked-mannose beta-1,4-N-acetylglucosaminyltransferase 2
Pgl_GLEAN_10011755	-5.3543	-1.84213	0.00885543	0.0266617	aspartic proteinase nepenthesin-1
Pgl_GLEAN_10017026	-5.35412	-1.84217	0.0124653	0.0353948	transcription factor bHLH144-like
Pgl_GLEAN_10001790	-5.32696	-0.510298	1.0214e-07	1.1999e-06	metal transporter NRAT1
Pgl_GLEAN_10018263	-5.27364	-0.553371	1.94969e-06	1.78357e-05	late embryogenesis abundant protein B19.4
Pgl_GLEAN_10015510	-5.25798	-1.89636	0.00613248	0.0196215	Core-2/I-branching beta-16-N-acetylglucosaminyltransferase family protein
Pgl_GLEAN_10030577	-5.25787	-1.89638	0.00194219	0.007506	E3 ubiquitin-protein ligase SINA-like 2
Pgl_GLEAN_10032240	-5.25787	-1.89638	0.00194219	0.007506	MDIS1-interacting receptor like kinase 2
Pgl_GLEAN_10015564	-5.19827	1.91704	3.79392e-08	4.8414e-07	hypothetical protein C2845_PM04G08070
Pgl_GLEAN_10010595	-5.19297	4.58593	7.28135e-34	2.95694e-31	tonoplast dicarboxylate transporter-like
Pgl_GLEAN_10006049	-5.19051	-0.620243	3.25781e-07	3.47438e-06	7-deoxyloganetin glucosyltransferase-like
Pgl_GLEAN_10037509	-5.16002	3.34672	1.58777e-09	2.62817e-08	hypothetical protein SEVIR_7G079000v2
Pgl_GLEAN_10036441	-5.15396	-1.9529	0.00289398	0.0104639	protein LURP-one-related 15-like
Pgl_GLEAN_10037256	-5.15392	-1.95292	0.00377972	0.0131125	NDR1/HIN1-like protein 13 isoform X2
Pgl_GLEAN_10013756	-5.15378	-1.95296	0.00289035	0.0104563	uncharacterized protein C2845_PM01G22340
Pgl_GLEAN_10000290	-5.15366	-1.95299	0.0145966	0.0403242	disease resistance protein RPP13
Pgl_GLEAN_10026480	-5.15365	-1.953	0.0028879	0.010451	uncharacterized protein LOC101762337
Pgl_GLEAN_10021897	-5.15347	-1.95305	0.00376955	0.0130904	tetratricopeptide repeat protein 38
Pgl_GLEAN_10034107	-5.15314	-1.95312	0.0104515	0.0306341	hypothetical protein EJB05_05472, partial
Pgl_GLEAN_10024855	-5.13979	3.52794	1.60265e-11	3.70451e-10	putative mannan synthase 7
Pgl_GLEAN_10012509	-5.12275	3.60077	1.20827e-39	1.08802e-36	ABC transporter A family member 7
Pgl_GLEAN_10024646	-5.10746	0.78536	1.87462e-10	3.62176e-09	protein unc-13 homolog
Pgl_GLEAN_10032625	-5.10282	0.435259	2.16921e-08	2.91164e-07	protein hunchback-like
Pgl_GLEAN_10011282	-5.07304	5.34932	3.20778e-14	1.14545e-12	1-aminocyclopropane-1-carboxylate oxidase 1
Pgl_GLEAN_10001523	-5.06879	0.750357	1.10442e-09	1.88106e-08	proline-rich receptor-like protein kinase PERK2
Pgl_GLEAN_10009208	-5.04184	-2.01177	0.00497731	0.0164646	hypothetical protein C2845_PM16G11260
Pgl_GLEAN_10013256	-5.04174	-2.0118	0.00535936	0.0175103	hypothetical protein BAE44_0003349
Pgl_GLEAN_10017460	-5.04171	-2.01181	0.00497379	0.0164556	probable purine permease 4
Pgl_GLEAN_10033181	-5.0417	-2.01182	0.0117045	0.0335892	AP2 domain containing protein
Pgl_GLEAN_10034659	-5.04137	-2.01191	0.00534889	0.0174882	receptor-like protein 9DC1
Pgl_GLEAN_10038303	-5.03934	-0.739681	8.66571e-06	6.71941e-05	E3 ubiquitin-protein ligase PUB23
Pgl_GLEAN_10000129	-5.0245	0.367589	2.50883e-07	2.73764e-06	Uncharacterized protein BAE44_0018154
Pgl_GLEAN_10026634	-5.01681	7.34582	4.98411e-44	6.88172e-41	aldose reductase
Pgl_GLEAN_10001419	-4.97408	-0.790096	2.26172e-06	2.04196e-05	transcription factor PCL1
Pgl_GLEAN_10021005	-4.93424	3.99538	6.17199e-13	1.79282e-11	CEN-like protein 2
Pgl_GLEAN_10024230	-4.91985	-2.07325	0.0180839	0.0480113	---NA---
Pgl_GLEAN_10005403	-4.9116	5.36256	1.74143e-59	3.60667e-55	glutamine synthetase root isozyme 2
Pgl_GLEAN_10004442	-4.89368	4.85557	4.49472e-06	3.75061e-05	CBL-interacting protein kinase 15
Pgl_GLEAN_10014328	-4.8842	3.65256	2.72296e-24	3.16827e-22	keratin, type II cytoskeletal 2 epidermal
Pgl_GLEAN_10032854	-4.88299	8.3437	2.24556e-07	2.47382e-06	membrane protein PM19L
Pgl_GLEAN_10009384	-4.87092	-0.869651	2.4388e-05	0.000168535	Protein NETWORKED 2D
Pgl_GLEAN_10011557	-4.79977	-0.275978	2.07801e-07	2.30147e-06	FH protein interacting protein FIP2 isoform X1
Pgl_GLEAN_10026782	-4.7982	-0.92483	5.28447e-05	0.000335315	Telomere-binding protein 1
Pgl_GLEAN_10029120	-4.76978	0.143559	1.53657e-09	2.55409e-08	predicted protein
Pgl_GLEAN_10009408	-4.75971	-0.953562	7.8185e-06	6.14998e-05	protein TIFY 5A-like
Pgl_GLEAN_10004427	-4.74272	1.98638	2.75437e-19	1.96034e-17	DCD (Development and Cell Death) domain protein
Pgl_GLEAN_10026872	-4.73014	2.93261	1.02691e-18	6.81678e-17	Phenolic glucoside malonyltransferase 2
Pgl_GLEAN_10028614	-4.72294	3.21811	8.38572e-22	8.11573e-20	hypothetical protein SETIT_3G073700v2
Pgl_GLEAN_10024105	-4.71635	1.1362	1.07622e-06	1.03866e-05	Serine carboxypeptidase-like 40
Pgl_GLEAN_10000114	-4.70586	1.72805	8.31884e-11	1.72119e-09	glutamate formiminotransferase 1
Pgl_GLEAN_10004916	-4.68644	-0.368979	3.68332e-07	3.88615e-06	L-type lectin-domain containing receptor kinase IX.1
Pgl_GLEAN_10015506	-4.67577	3.12919	8.98292e-27	1.44221e-24	anthranilate O-methyltransferase 2-like
Pgl_GLEAN_10028491	-4.66257	-0.388271	5.78811e-07	5.89369e-06	HGA1-like protein
Pgl_GLEAN_10018402	-4.61491	0.621021	1.59538e-07	1.80755e-06	protein FATTY ACID EXPORT 7
Pgl_GLEAN_10009645	-4.61156	6.31888	3.23916e-30	7.98647e-28	transketolase, chloroplastic
Pgl_GLEAN_10033439	-4.59815	6.37811	1.18394e-10	2.37603e-09	amino acid transporter AVT1C
Pgl_GLEAN_10011073	-4.59636	-1.0738	3.29693e-05	0.000220694	zinc finger CCCH domain-containing protein 37
Pgl_GLEAN_10036363	-4.5679	4.21887	1.47753e-14	5.61488e-13	ABC transporter B family member 4
Pgl_GLEAN_10020589	-4.52848	4.28084	3.88511e-15	1.55038e-13	dnaJ homolog subfamily B member 3-like
Pgl_GLEAN_10031501	-4.51631	1.28441	8.42861e-14	2.85237e-12	Vicilin-like seed storage protein
Pgl_GLEAN_10026285	-4.5082	-1.13764	0.000385994	0.00189125	Nuclear transcription factor Y subunit C-2
Pgl_GLEAN_10003784	-4.49993	5.24677	1.09056e-08	1.54809e-07	CBL-interacting protein kinase 15-like
Pgl_GLEAN_10015813	-4.48554	9.63541	3.47857e-29	7.20447e-27	alcohol dehydrogenase 1
Pgl_GLEAN_10024060	-4.48068	1.63502	2.23019e-07	2.4582e-06	xylanase inhibitor protein 2-like
Pgl_GLEAN_10021551	-4.47869	10.9052	3.7826e-05	0.000249734	dehydrin DHN1
Pgl_GLEAN_10015001	-4.46314	8.9596	3.21642e-12	8.2958e-11	putative cell division cycle ATPase
Pgl_GLEAN_10021244	-4.46112	5.44117	1.92226e-10	3.70688e-09	ATP-dependent Clp protease adapter protein CLPS1, chloroplastic-like
Pgl_GLEAN_10011038	-4.45832	-0.553158	1.824e-06	1.68193e-05	Allene oxide synthase 2
Pgl_GLEAN_10011054	-4.42101	5.87558	4.57648e-58	3.15945e-54	protein Z
Pgl_GLEAN_10027534	-4.4175	-0.155064	5.65347e-07	5.77362e-06	hypothetical protein SEVIR_1G293650v2
Pgl_GLEAN_10022030	-4.41269	-1.20495	0.00101105	0.00431039	dull endosperm1
Pgl_GLEAN_10009927	-4.41257	-1.20491	0.000110185	0.000637622	WRI1 transcription factor1
Pgl_GLEAN_10025572	-4.41131	-1.20494	0.000838253	0.00366966	hypothetical protein SEVIR_4G214900v2
Pgl_GLEAN_10029940	-4.36209	3.35835	1.18129e-21	1.11208e-19	indolin-2-one monooxygenase
Pgl_GLEAN_10009179	-4.36183	5.84976	6.05563e-09	8.95205e-08	predicted protein
Pgl_GLEAN_10032456	-4.36093	-1.23978	0.0022005	0.00832261	zinc finger (C3HC4-type RING finger) protein family-like
Pgl_GLEAN_10024584	-4.3536	10.6099	0.00029771	0.00151199	late embryogenesis abundant protein, group 3
Pgl_GLEAN_10015568	-4.31666	0.581727	2.46127e-06	2.19956e-05	4-hydroxyphenylacetaldehyde oxime monooxygenase
Pgl_GLEAN_10005298	-4.31516	0.356151	6.84227e-07	6.85916e-06	putrescine hydroxycinnamoyltransferase 3
Pgl_GLEAN_10023867	-4.31361	-0.666852	6.51041e-05	0.000401062	disease resistance protein RPS2
Pgl_GLEAN_10037175	-4.30637	1.58667	0.000546056	0.0025483	Bifunctional inhibitor/plant lipid transfer protein/seed storage helical domain
Pgl_GLEAN_10025959	-4.30415	0.571723	1.93307e-09	3.14746e-08	bidirectional sugar transporter SWEET14-like
Pgl_GLEAN_10033337	-4.29845	2.01996	8.15546e-11	1.69077e-09	tryptamine hydroxycinnamoyltransferase 2
Pgl_GLEAN_10004384	-4.28211	0.551433	4.71436e-06	3.92283e-05	probable glutathione S-transferase GSTU6
Pgl_GLEAN_10001965	-4.25676	-1.31181	0.000229777	0.00120693	transcription factor MYB2
Pgl_GLEAN_10007369	-4.23907	4.53931	1.72752e-29	3.68851e-27	uncharacterized protein C2845_PM13G16830
Pgl_GLEAN_10025732	-4.21864	1.15678	0.000216755	0.00114902	embryonic protein DC-8
Pgl_GLEAN_10021274	-4.21139	1.00894	1.01167e-07	1.18914e-06	glutamate--cysteine ligase A, chloroplastic
Pgl_GLEAN_10036396	-4.20814	5.075	7.79397e-19	5.29249e-17	LEAF RUST 10 DISEASE-RESISTANCE LOCUS RECEPTOR-LIKE PROTEIN KINASE-like 2.4 isoform X1
Pgl_GLEAN_10005322	-4.20799	0.48954	9.58102e-08	1.13131e-06	aromatic-L-amino-acid decarboxylase
Pgl_GLEAN_10016808	-4.20093	-1.3493	0.000907185	0.00392905	uncharacterized protein LOC101782693
Pgl_GLEAN_10023175	-4.2009	-1.349	0.000407761	0.00197918	F-box protein At5g49610
Pgl_GLEAN_10035801	-4.20083	-1.34935	0.00362638	0.012659	---NA---
Pgl_GLEAN_10021017	-4.18525	-0.764697	4.23579e-05	0.000275353	trihelix transcription factor GT-3b
Pgl_GLEAN_10029855	-4.17434	8.04126	2.9365e-17	1.56747e-15	eukaryotic peptide chain release factor subunit 1-2
Pgl_GLEAN_10011748	-4.15402	1.33848	6.06262e-10	1.08058e-08	OSJNBa0013K16.15-like protein
Pgl_GLEAN_10006143	-4.13593	1.6208	1.51256e-16	7.45875e-15	G-type lectin S-receptor-like serine/threonine-protein kinase At2g19130
Pgl_GLEAN_10027870	-4.13101	5.50296	1.61601e-09	2.66687e-08	ABC transporter C family member 8
Pgl_GLEAN_10014433	-4.11666	1.18971	6.29983e-06	5.1007e-05	predicted protein
Pgl_GLEAN_10036812	-4.10705	-0.407995	5.76647e-05	0.000361798	xylanase inhibitor protein 1
Pgl_GLEAN_10007226	-4.09515	9.55816	0.000932661	0.00402759	late embryogenesis abundant protein D-34-like
Pgl_GLEAN_10028834	-4.09309	6.82347	8.04222e-30	1.79099e-27	Subtilisin-chymotrypsin inhibitor-2B
Pgl_GLEAN_10034849	-4.08307	-0.842357	9.69027e-05	0.000568906	Histone-lysine N-methyltransferase, H3 lysine-9 specific SUVH5
Pgl_GLEAN_10019205	-4.0825	-1.42724	0.00102928	0.00437369	probable rhamnogalacturonate lyase B
Pgl_GLEAN_10033150	-4.06805	3.58123	2.1196e-26	3.18109e-24	Protein HVA22
Pgl_GLEAN_10008715	-4.06788	4.76754	1.17177e-44	2.02238e-41	putative dihydroflavonol-4-reductase
Pgl_GLEAN_10024104	-4.04563	1.44612	7.39543e-14	2.52334e-12	Serine carboxypeptidase-like 40
Pgl_GLEAN_10023746	-4.02561	2.10924	0.0073815	0.022862	DNA-directed RNA polymerases II, IV and V subunit 9B
Pgl_GLEAN_10031701	-4.01993	-1.46792	0.0121659	0.034716	protein NRT1/ PTR FAMILY 5.10-like
Pgl_GLEAN_10021468	-4.01964	-1.46777	0.000718906	0.00321513	protein AUXIN-REGULATED GENE INVOLVED IN ORGAN SIZE-like
Pgl_GLEAN_10035931	-4.01213	3.6362	1.02245e-18	6.80898e-17	chitinase
Pgl_GLEAN_10029771	-4.01	4.24601	1.03641e-31	3.20376e-29	Rhomboid-like protein 19
Pgl_GLEAN_10013603	-4.00289	-0.171619	8.48769e-07	8.37487e-06	AT-hook motif nuclear-localized protein 7-like
Pgl_GLEAN_10015569	-4.00251	2.45103	5.3111e-13	1.5647e-11	4-hydroxyphenylacetaldehyde oxime monooxygenase-like isoform X1
Pgl_GLEAN_10014102	-3.9946	4.04892	0.00786655	0.0241193	NAM-like protein
Pgl_GLEAN_10020613	-3.9885	1.07415	1.51799e-08	2.09315e-07	chitin elicitor-binding protein
Pgl_GLEAN_10009341	-3.97906	2.06342	6.62131e-11	1.3894e-09	CBL-interacting protein kinase 28
Pgl_GLEAN_10007310	-3.97103	-0.924764	0.000167367	0.000917045	probable glycosyltransferase At5g03795
Pgl_GLEAN_10032535	-3.96763	0.0604467	3.54021e-05	0.00023523	glutaredoxin-C15-like
Pgl_GLEAN_10007703	-3.95962	6.76935	6.90297e-09	1.00681e-07	ureide permease 1-like isoform X2
Pgl_GLEAN_10011529	-3.95367	-1.50958	0.0025401	0.00939934	---NA---
Pgl_GLEAN_10025913	-3.95338	-1.50968	0.00185317	0.00720501	ethylene-responsive transcription factor 1B
Pgl_GLEAN_10002009	-3.95282	-1.50959	0.00147812	0.00595706	pentatricopeptide repeat-containing protein At5g56310
Pgl_GLEAN_10015407	-3.94312	3.19741	1.24719e-26	1.95687e-24	anthocyanin regulatory R-S protein
Pgl_GLEAN_10001992	-3.93231	-0.953326	0.000410514	0.00198974	Os07g0115720
Pgl_GLEAN_10034404	-3.93222	-0.953443	6.58449e-05	0.000405264	3beta-hydroxysteroid-dehydrogenase/decarboxylase isoform 2
Pgl_GLEAN_10010664	-3.92364	-0.553044	1.58825e-05	0.000115216	DNA polymerase delta small subunit
Pgl_GLEAN_10016924	-3.92305	-0.553132	1.84398e-05	0.000132056	vegetative cell wall protein gp1-like
Pgl_GLEAN_10024089	-3.90206	3.84513	4.44747e-16	2.03337e-14	Serine carboxypeptidase-like 40
Pgl_GLEAN_10000579	-3.8922	-0.982752	0.00105248	0.00446112	ureide permease 1-like isoform X2
Pgl_GLEAN_10034804	-3.88475	-1.55264	0.00116414	0.00486198	uncharacterized protein LOC101767447
Pgl_GLEAN_10020489	-3.88368	-1.55259	0.00340781	0.0120012	receptor-like protein 2
Pgl_GLEAN_10037047	-3.88305	0.209414	2.46034e-07	2.69039e-06	AAA-ATPase At3g50940
Pgl_GLEAN_10038594	-3.86682	0.196587	9.19771e-08	1.08978e-06	putative B3 domain-containing protein Os04g0347400
Pgl_GLEAN_10029122	-3.86568	-0.597544	2.3464e-05	0.000162801	LOB domain-containing protein 22
Pgl_GLEAN_10036693	-3.83945	0.940868	0.00155647	0.00621899	UDP-glycosyltransferase 74F2
Pgl_GLEAN_10000765	-3.83235	3.62543	0.000376637	0.00185374	---NA---
Pgl_GLEAN_10010274	-3.82044	0.925352	7.80579e-09	1.12738e-07	late embryogenesis abundant protein 1
Pgl_GLEAN_10006347	-3.8132	4.4815	3.88851e-18	2.35309e-16	12-oxophytodienoate reductase 1
Pgl_GLEAN_10037355	-3.81046	-1.59706	0.0115406	0.0332198	dehydrase
Pgl_GLEAN_10004663	-3.80759	-1.04277	0.00019535	0.0010487	Os05g0153900
Pgl_GLEAN_10036659	-3.8062	-0.643569	0.000284372	0.00145315	SPX domain-containing membrane protein
Pgl_GLEAN_10015260	-3.80331	1.32055	2.23028e-11	5.02627e-10	putative anthocyanidin reductase
Pgl_GLEAN_10027271	-3.78947	4.19412	2.02309e-24	2.40806e-22	two-component response regulator-like PRR1
Pgl_GLEAN_10027761	-3.77933	0.47862	1.86304e-07	2.0812e-06	ABC transporter A family member 8
Pgl_GLEAN_10019903	-3.77631	-0.666778	0.000688935	0.00310051	putative pentatricopeptide repeat-containing protein At3g25970
Pgl_GLEAN_10027878	-3.74641	0.28482	9.08429e-09	1.30204e-07	ATP-dependent 6-phosphofructokinase 6
Pgl_GLEAN_10017254	-3.74061	5.058	2.94691e-15	1.20858e-13	putative LOV domain-containing protein
Pgl_GLEAN_10014539	-3.73605	-1.6426	0.00886511	0.0266868	UDP-glycosyltransferase 90A1
Pgl_GLEAN_10025816	-3.73561	-1.64282	0.00204897	0.00785355	putative retrotransposon protein
Pgl_GLEAN_10027276	-3.71885	-1.10556	0.000630889	0.00287195	DExH-box ATP-dependent RNA helicase DExH17
Pgl_GLEAN_10007491	-3.7084	-0.407654	0.00146264	0.00590388	Protein of unknown function DUF761, plant
Pgl_GLEAN_10017682	-3.70537	6.09538	1.62861e-06	1.52006e-05	soluble inorganic pyrophosphatase
Pgl_GLEAN_10036349	-3.69349	2.88742	2.73811e-08	3.59373e-07	O-acyltransferase WSD1-like
Pgl_GLEAN_10012241	-3.67292	-1.13766	0.00141677	0.00575123	Cation/H(+) antiporter 1
Pgl_GLEAN_10013734	-3.67222	4.56429	1.58479e-35	8.63754e-33	DNA binding protein
Pgl_GLEAN_10028904	-3.65791	2.22818	2.72178e-13	8.52811e-12	DCD (Development and Cell Death) domain protein
Pgl_GLEAN_10027707	-3.65728	0.209292	4.19235e-05	0.000273129	aspartyl protease family protein At5g10770
Pgl_GLEAN_10012621	-3.65511	-1.68996	0.0164123	0.044329	hypothetical protein GQ55_6G240200
Pgl_GLEAN_10005323	-3.65499	-1.68995	0.00385903	0.0133252	aromatic-L-amino-acid decarboxylase
Pgl_GLEAN_10023013	-3.65429	0.893748	9.01329e-10	1.55952e-08	seed biotin-containing protein SBP65
Pgl_GLEAN_10024838	-3.6319	6.26888	7.66693e-16	3.40751e-14	glucan endo-1,3-beta-glucosidase 1
Pgl_GLEAN_10017149	-3.62392	-1.17124	0.0100303	0.0296007	transposon protein, putative, CACTA, En/Spm sub-class
Pgl_GLEAN_10035923	-3.62362	-1.17096	0.0042071	0.0143076	chitinase
Pgl_GLEAN_10011964	-3.61385	2.69358	4.42609e-10	8.04819e-09	AAA-ATPase At3g50940
Pgl_GLEAN_10000577	-3.59957	1.53133	8.28162e-06	6.45785e-05	ureide permease 1-like
Pgl_GLEAN_10028496	-3.5947	9.11974	3.0753e-05	0.000207332	heat shock cognate 70 kDa protein
Pgl_GLEAN_10012726	-3.59162	5.5755	1.67042e-12	4.46978e-11	ATP-dependent 6-phosphofructokinase 2
Pgl_GLEAN_10003849	-3.59007	0.46813	2.42271e-08	3.22473e-07	hypothetical protein GQ55_6G249000
Pgl_GLEAN_10026837	-3.58911	1.64965	2.05425e-14	7.61102e-13	hypothetical protein SEVIR_3G217300v2
Pgl_GLEAN_10019973	-3.57497	-1.20471	0.00528924	0.0173277	cytosolic sulfotransferase 8-like
Pgl_GLEAN_10009436	-3.57468	0.591857	0.000962854	0.00414157	zinc finger protein 2
Pgl_GLEAN_10034952	-3.57348	-1.20493	0.00142276	0.00576761	hypothetical protein BAE44_0004168, partial
Pgl_GLEAN_10004624	-3.56993	4.98286	8.91737e-09	1.28077e-07	uncharacterized protein LOC101779043
Pgl_GLEAN_10035237	-3.56903	-1.73899	0.010613	0.0310067	respiratory burst oxidase homolog protein B
Pgl_GLEAN_10009299	-3.56886	-1.73878	0.00436862	0.0147533	---NA---
Pgl_GLEAN_10018610	-3.56578	0.446435	8.67651e-05	0.000516167	BED zinc finger
Pgl_GLEAN_10008039	-3.56324	1.19625	8.82673e-10	1.53236e-08	UDP-glycosyltransferase 74B1
Pgl_GLEAN_10025896	-3.55737	4.64642	2.9524e-06	2.58332e-05	---NA---
Pgl_GLEAN_10038340	-3.55291	-0.275568	2.65458e-05	0.000181449	G-box-binding factor 1-like
Pgl_GLEAN_10031589	-3.53859	0.794447	2.98779e-08	3.88207e-07	nitrate reductase [NAD(P)H]
Pgl_GLEAN_10012105	-3.53754	-0.0738527	3.3916e-05	0.000226082	Protein MOTHER of FT and TFL1
Pgl_GLEAN_10023708	-3.52225	-1.23946	0.00239542	0.00893096	---NA---
Pgl_GLEAN_10006135	-3.52212	-1.23983	0.00402185	0.0137908	barley mlo defense gene homolog8
Pgl_GLEAN_10013391	-3.50519	0.247398	2.44455e-05	0.000168764	transcription factor bHLH35-like
Pgl_GLEAN_10025026	-3.50266	2.84422	5.21212e-05	0.000331231	flowering-promoting factor 1-like protein 1
Pgl_GLEAN_10008257	-3.47965	3.957	3.95941e-12	1.01114e-10	hypothetical protein PAHAL_7G283900
Pgl_GLEAN_10038199	-3.47891	-1.78947	0.010975	0.03192	amino acid permease 3
Pgl_GLEAN_10002569	-3.47855	-1.78944	0.00790179	0.0242163	Receptor-like kinase-like
Pgl_GLEAN_10033872	-3.47853	-1.78961	0.0146066	0.040341	Pentatricopeptide repeat
Pgl_GLEAN_10023482	-3.47739	-1.78951	0.0109529	0.0318694	Protein of unknown function DUF1677
Pgl_GLEAN_10029426	-3.47483	0.060681	1.56318e-05	0.000113876	glucose and ribitol dehydrogenase homolog
Pgl_GLEAN_10031594	-3.47017	7.56728	1.64408e-09	2.70887e-08	1-aminocyclopropane-1-carboxylate oxidase 1
Pgl_GLEAN_10026846	-3.46567	0.836725	2.66352e-08	3.50695e-07	predicted protein
Pgl_GLEAN_10004180	-3.45999	-0.59724	0.000293261	0.00149275	cyanidin 3-O-rutinoside 5-O-glucosyltransferase-like
Pgl_GLEAN_10022571	-3.45425	8.11462	6.53001e-30	1.48619e-27	ustilago maydis induced8
Pgl_GLEAN_10008828	-3.43777	0.811266	1.12694e-05	8.49349e-05	3-ketoacyl-CoA synthase 11
Pgl_GLEAN_10012281	-3.43494	2.15325	4.82689e-11	1.03919e-09	IAA-amino acid hydrolase ILR1-like 2
Pgl_GLEAN_10008446	-3.43322	9.78629	1.05044e-10	2.12457e-09	plasma membrane ATPase 1
Pgl_GLEAN_10015989	-3.42547	-0.92498	0.000398469	0.00194226	---NA---
Pgl_GLEAN_10012134	-3.42323	-0.92472	0.00111091	0.00467172	transcription factor bHLH84-like
Pgl_GLEAN_10007747	-3.39911	0.678233	0.00152602	0.00611812	predicted protein
Pgl_GLEAN_10000630	-3.39899	-0.643029	0.0004669	0.00222913	AAR2 protein family
Pgl_GLEAN_10007267	-3.38876	7.62063	1.0527e-42	1.2825e-39	putative leucine-rich repeat transmembrane protein kinase 2
Pgl_GLEAN_10026383	-3.38528	-0.953587	0.00111141	0.00467282	cycloartenol Synthase-like
Pgl_GLEAN_10003146	-3.38215	-1.84185	0.016667	0.0448567	Zinc finger-XS domain
Pgl_GLEAN_10011352	-3.38139	-1.84192	0.00830242	0.0252573	forkhead box protein B2
Pgl_GLEAN_10007280	-3.38112	-1.84201	0.0113531	0.032785	---NA---
Pgl_GLEAN_10029187	-3.38099	-1.84205	0.0166082	0.0447356	NB-ARC
Pgl_GLEAN_10000620	-3.35901	-0.427422	3.98904e-05	0.000261116	disease resistance protein RPM1
Pgl_GLEAN_10023744	-3.35824	1.17694	1.40951e-06	1.33116e-05	ACT domain-containing protein ACR3
Pgl_GLEAN_10005146	-3.35699	0.640818	1.62277e-05	0.000117474	phenylalanine ammonia-lyase
Pgl_GLEAN_10032475	-3.356	5.14656	5.2823e-36	3.2177e-33	---NA---
Pgl_GLEAN_10005299	-3.34902	2.73736	0.00660176	0.0208683	putrescine hydroxycinnamoyltransferase
Pgl_GLEAN_10020499	-3.34677	4.31796	1.9311e-30	4.93765e-28	probable indole-3-pyruvate monooxygenase YUCCA10
Pgl_GLEAN_10025003	-3.34572	7.2104	7.10203e-14	2.43124e-12	putative WRKY transcription factor 19
Pgl_GLEAN_10008448	-3.34377	-0.982456	0.000459003	0.00219801	embryonic stem cell-specific 5-hydroxymethylcytosine-binding protein
Pgl_GLEAN_10019728	-3.33086	-0.0586952	0.00303362	0.0108833	Glucan endo-1,3-beta-glucosidase 13
Pgl_GLEAN_10004412	-3.32824	3.00873	1.65466e-12	4.44483e-11	ankyrin-1 isoform X2
Pgl_GLEAN_10028975	-3.32166	5.94874	5.48227e-39	4.54173e-36	ribonucleoside-diphosphate reductase large subunit
Pgl_GLEAN_10033237	-3.32104	0.379591	0.0101658	0.0299579	phosphoglycerate mutase-like protein 4
Pgl_GLEAN_10007234	-3.3087	4.54278	6.30217e-25	8.05706e-23	protein DETOXIFICATION 27
Pgl_GLEAN_10007213	-3.30808	-0.0739564	6.7736e-05	0.000415545	heat shock 70 kDa protein BIP4
Pgl_GLEAN_10031313	-3.30437	6.0844	5.32912e-13	1.56569e-11	sodium-coupled neutral amino acid transporter 1-like
Pgl_GLEAN_10037076	-3.30101	-1.01218	0.00142437	0.0057719	Acetylserotonin O-methyltransferase 3
Pgl_GLEAN_10005551	-3.28861	1.44623	2.84938e-06	2.50057e-05	laccase-19-like isoform X2
Pgl_GLEAN_10006437	-3.27897	1.03136	1.31586e-09	2.21568e-08	maf-like protein DDB_G0281937 isoform X1
Pgl_GLEAN_10037637	-3.2776	-1.89638	0.0132552	0.0372698	---NA---
Pgl_GLEAN_10010149	-3.27752	-1.8963	0.0175379	0.0467897	---NA---
Pgl_GLEAN_10007347	-3.27735	-1.89635	0.0175237	0.0467639	---NA---
Pgl_GLEAN_10028691	-3.27728	-1.89637	0.0173986	0.0464719	---NA---
Pgl_GLEAN_10022362	-3.27683	-1.89622	0.0175442	0.0468004	Zinc finger, RING-type
Pgl_GLEAN_10023362	-3.27083	-0.73946	0.0049128	0.0162746	O-methyltransferase ZRP4-like
Pgl_GLEAN_10023765	-3.26576	2.77869	0.0115185	0.0331656	Leucine--tRNA ligase, cytoplasmic
Pgl_GLEAN_10036438	-3.25311	1.73277	2.61913e-07	2.85022e-06	protein LURP-one-related 15-like
Pgl_GLEAN_10024263	-3.2461	4.66672	4.15803e-05	0.000271064	homeobox-leucine zipper protein HOX7
Pgl_GLEAN_10028978	-3.24415	0.65024	3.73731e-05	0.000246901	36.4 kDa proline-rich protein
Pgl_GLEAN_10014396	-3.24087	6.41314	2.86847e-14	1.035e-12	putative peroxygenase 4
Pgl_GLEAN_10022315	-3.23608	-0.764673	0.00643681	0.0204342	---NA---
Pgl_GLEAN_10007370	-3.23381	5.81471	1.62103e-08	2.22486e-07	probable zinc transporter protein DDB_G0282067
Pgl_GLEAN_10027337	-3.23068	-1.4272	0.00500458	0.0165496	probable polyol transporter 4 isoform X1
Pgl_GLEAN_10038415	-3.21937	0.0170653	6.1545e-05	0.000381821	predicted protein
Pgl_GLEAN_10013581	-3.21676	0.724327	0.000219158	0.00115879	pentatricopeptide repeat-containing protein At5g39350
Pgl_GLEAN_10030771	-3.21406	2.33851	1.64847e-08	2.25953e-07	probable flavin-containing monooxygenase 1
Pgl_GLEAN_10036169	-3.21143	-1.07356	0.00281124	0.0102182	pentatricopeptide repeat-containing protein
Pgl_GLEAN_10004299	-3.20889	2.13612	1.79541e-06	1.65929e-05	solute carrier family 25 member 44
Pgl_GLEAN_10037933	-3.1984	3.72692	1.11495e-07	1.29583e-06	cytochrome P450 71A1
Pgl_GLEAN_10024546	-3.19451	-0.553178	9.27469e-05	0.000547572	leucine-rich repeat receptor-like protein kinase PEPR2
Pgl_GLEAN_10004418	-3.19171	5.03982	1.83271e-27	3.13697e-25	Pyrophosphate--fructose 6-phosphate 1-phosphotransferase subunit alpha
Pgl_GLEAN_10006536	-3.19045	2.15673	1.05099e-12	2.92568e-11	putative UPF0496 protein 2
Pgl_GLEAN_10001964	-3.18618	4.69749	1.85688e-05	0.000132782	galactinol synthase 2-like
Pgl_GLEAN_10011938	-3.18373	-0.0126626	5.19732e-05	0.000330392	F-box domain containing protein, expressed
Pgl_GLEAN_10016229	-3.1655	-1.95293	0.0187237	0.0494248	---NA---
Pgl_GLEAN_10012107	-3.16536	-1.95286	0.0187353	0.0494302	Basic helix-loop-helix leucine zipper transcription factor
Pgl_GLEAN_10007585	-3.16532	-1.95287	0.0187317	0.0494302	---NA---
Pgl_GLEAN_10013644	-3.16471	-1.46783	0.0158597	0.0431119	F-box family-4
Pgl_GLEAN_10009077	-3.15141	2.95032	4.06986e-13	1.22338e-11	hypothetical protein SEVIR_3G160800v2
Pgl_GLEAN_10036695	-3.15026	6.38142	4.65938e-17	2.43074e-15	crocetin glucosyltransferase 2-like
Pgl_GLEAN_10036776	-3.13507	5.73332	9.75691e-18	5.52119e-16	Cinnamoyl-CoA reductase 1
Pgl_GLEAN_10029844	-3.1229	5.37161	3.76001e-20	2.97228e-18	mediator of DNA damage checkpoint protein 1 isoform X1
Pgl_GLEAN_10027574	-3.12261	0.332632	0.00119215	0.00496595	---NA---
Pgl_GLEAN_10011947	-3.11722	-1.13787	0.00356235	0.0124649	F-box domain containing protein, expressed
Pgl_GLEAN_10010150	-3.10537	-0.620264	0.00528634	0.0173209	NAC domain-containing protein 48
Pgl_GLEAN_10009845	-3.1051	4.37599	2.37076e-09	3.78865e-08	berberine bridge enzyme-like 18
Pgl_GLEAN_10027136	-3.10443	-0.620072	0.00021749	0.00115203	probable protein arginine N-methyltransferase 6.2
Pgl_GLEAN_10018408	-3.10248	1.16362	4.14477e-07	4.32455e-06	AP2-like ethylene-responsive transcription factor AIL5
Pgl_GLEAN_10001000	-3.09668	-1.5095	0.0107064	0.0312267	Leucine-rich repeat
Pgl_GLEAN_10030984	-3.0964	-1.5096	0.0115709	0.0332841	---NA---
Pgl_GLEAN_10002748	-3.09633	0.060273	0.00167496	0.00660638	auxin-responsive protein SAUR36
Pgl_GLEAN_10034098	-3.09586	-1.50934	0.00869826	0.0262609	Myb-like domain
Pgl_GLEAN_10010590	-3.09389	6.73723	1.30757e-09	2.20351e-08	putative transferase At4g12130, mitochondrial
Pgl_GLEAN_10006706	-3.06277	0.284881	1.49917e-06	1.40941e-05	ABC transporter C family member 14-like
Pgl_GLEAN_10034978	-3.06016	0.285047	0.000341591	0.00170065	formate dehydrogenase 1, mitochondrial
Pgl_GLEAN_10029801	-3.05917	1.36175	1.64612e-05	0.000118956	sugar transporter ERD6-like 16
Pgl_GLEAN_10004017	-3.0561	1.30255	1.13834e-07	1.31932e-06	ALA-interacting subunit 1
Pgl_GLEAN_10030274	-3.05048	-0.897006	0.00222241	0.00838402	zinc finger protein STOP1 homolog
Pgl_GLEAN_10020375	-3.0417	8.3371	4.90241e-19	3.38446e-17	Calcium-transporting ATPase 9 plasma membrane-type
Pgl_GLEAN_10027622	-3.02326	-1.55266	0.00799133	0.0244473	---NA---
Pgl_GLEAN_10004923	-3.01914	4.31217	1.18789e-06	1.13637e-05	late embryogenesis abundant protein 6
Pgl_GLEAN_10027008	-3.01081	7.5349	3.28532e-18	2.00715e-16	cysteine-rich and transmembrane domain-containing protein WIH1-like
Pgl_GLEAN_10028563	-3.01037	-0.924883	0.000598951	0.00275213	tetraketide alpha-pyrone reductase 1
Pgl_GLEAN_10016602	-3.00631	11.0734	0.000704754	0.00316084	NADP-dependent malic enzyme
Pgl_GLEAN_10035128	-3.00478	4.10982	3.20236e-15	1.29793e-13	putative glucuronosyltransferase PGSIP7
Pgl_GLEAN_10000056	-3.00451	1.85335	0.00102025	0.00434155	predicted protein
Pgl_GLEAN_10000728	-2.99807	1.99074	5.24235e-06	4.31879e-05	E3 ubiquitin-protein ligase RGLG2
Pgl_GLEAN_10021853	-2.99456	8.54031	1.63928e-30	4.40923e-28	uncharacterized WD repeat-containing protein C2A9.03-like isoform X1
Pgl_GLEAN_10023320	-2.98804	2.62585	7.33832e-08	8.86721e-07	hydroxyproline O-galactosyltransferase GALT6
Pgl_GLEAN_10000997	-2.98424	0.222533	0.000568375	0.00263282	Ethylene-responsive transcription factor WRI1
Pgl_GLEAN_10012637	-2.98056	2.74397	1.57382e-05	0.00011437	seed maturation protein
Pgl_GLEAN_10029956	-2.97762	-0.509881	0.00990627	0.0292973	probable protein phosphatase 2C 42 isoform X6
Pgl_GLEAN_10028207	-2.96189	-1.23971	0.0102384	0.0301376	---NA---
Pgl_GLEAN_10037487	-2.96185	-1.2394	0.00529165	0.0173328	ultraviolet-B receptor UVR8
Pgl_GLEAN_10018916	-2.96134	0.510662	3.8879e-07	4.07502e-06	LOB domain-containing protein 37
Pgl_GLEAN_10011428	-2.96073	-0.188231	0.000582568	0.00268781	uncharacterized protein LOC101755495 isoform X3
Pgl_GLEAN_10028839	-2.9602	6.11441	1.11522e-12	3.09615e-11	Proteinase inhibitor I13, potato inhibitor I
Pgl_GLEAN_10029318	-2.95839	2.97939	6.72106e-06	5.39866e-05	vacuolar-processing enzyme beta-isozyme 1
Pgl_GLEAN_10000199	-2.95688	0.308929	6.30247e-05	0.000389876	---NA---
Pgl_GLEAN_10006953	-2.95028	3.9894	1.17137e-19	8.69547e-18	probable LRR receptor-like serine/threonine-protein kinase At1g56130
Pgl_GLEAN_10018349	-2.94793	2.88125	2.83639e-11	6.28282e-10	disease resistance protein RPM1
Pgl_GLEAN_10036184	-2.94634	-1.59683	0.00572758	0.0184917	K Homology domain
Pgl_GLEAN_10024395	-2.94595	-1.59693	0.0118206	0.0339034	UDP-glucosyltransferase
Pgl_GLEAN_10009889	-2.9267	-0.98277	0.00488263	0.0161902	Cysteine-rich receptor-like protein kinase 25
Pgl_GLEAN_10007118	-2.92665	-0.982456	0.0127241	0.0360062	---NA---
Pgl_GLEAN_10001751	-2.9265	-0.982628	0.00106583	0.00450865	probable metal-nicotianamine transporter YSL1
Pgl_GLEAN_10029096	-2.92617	4.83566	3.27091e-26	4.80453e-24	probable inositol oxygenase
Pgl_GLEAN_10002948	-2.92588	9.01528	2.23742e-25	3.00904e-23	probable AMP deaminase
Pgl_GLEAN_10013741	-2.9252	5.06128	1.30808e-11	3.08211e-10	CCG-binding protein 1
Pgl_GLEAN_10034068	-2.92161	6.9184	2.2164e-05	0.000155295	pathogenesis-related protein PRB1-3-like
Pgl_GLEAN_10010123	-2.92143	0.4789	0.000313742	0.00158215	Protein SRG1
Pgl_GLEAN_10031519	-2.90964	0.46805	0.0103526	0.0304197	aminotransferase ALD1 homolog
Pgl_GLEAN_10002759	-2.90603	-1.27532	0.00955565	0.0284145	Pumilio RNA-binding repeat
Pgl_GLEAN_10033818	-2.90551	-1.27505	0.00290554	0.010502	probable carboxylesterase 15
Pgl_GLEAN_10027811	-2.90515	-1.27499	0.00290689	0.0105051	probable mediator of RNA polymerase II transcription subunit 26c
Pgl_GLEAN_10026703	-2.90484	-1.27523	0.00370908	0.0129064	CBL-interacting protein kinase 30
Pgl_GLEAN_10022511	-2.90306	3.47875	1.90178e-05	0.000135726	Protein REVEILLE 1
Pgl_GLEAN_10021906	-2.90262	-0.764348	0.00150077	0.00603776	peroxidase 2
Pgl_GLEAN_10007253	-2.90255	5.03643	1.00236e-25	1.39328e-23	phosphoglycerate mutase-like protein
Pgl_GLEAN_10002503	-2.90238	0.157202	0.00166442	0.00657356	Aromatic-L-amino-acid decarboxylase
Pgl_GLEAN_10003811	-2.90147	-0.76411	0.00695478	0.0218016	NDR1/HIN1-like protein 10
Pgl_GLEAN_10013309	-2.88984	2.11628	3.72165e-07	3.9246e-06	hypothetical protein SORBI_3002G385000
Pgl_GLEAN_10026728	-2.88729	-0.574846	0.000522206	0.0024547	jasmonate-induced protein
Pgl_GLEAN_10013451	-2.88714	2.79418	3.4423e-08	4.43587e-07	non-specific phospholipase C6
Pgl_GLEAN_10037074	-2.88287	5.40545	5.37595e-30	1.29467e-27	septum-promoting GTP-binding protein 1
Pgl_GLEAN_10032261	-2.88246	-1.01228	0.00843417	0.0255919	CCT motif family protein
Pgl_GLEAN_10026628	-2.87719	9.28601	8.56572e-14	2.89404e-12	alanine--glyoxylate aminotransferase 2 homolog 3, mitochondrial-like
Pgl_GLEAN_10027374	-2.86801	-0.789992	0.00120926	0.00502305	phospholipase A1-Ibeta2, chloroplastic
Pgl_GLEAN_10026154	-2.86398	0.964406	0.000606542	0.0027823	predicted protein
Pgl_GLEAN_10033245	-2.85654	1.68722	0.000563856	0.00261604	hypothetical protein BAE44_0006197
Pgl_GLEAN_10016252	-2.85569	8.68871	4.66746e-13	1.39291e-11	pyruvate decarboxylase 1
Pgl_GLEAN_10021219	-2.85546	1.83219	2.43791e-10	4.61109e-09	caffeoylshikimate esterase
Pgl_GLEAN_10029119	-2.8545	-0.597109	0.0123659	0.0351897	predicted protein
Pgl_GLEAN_10036166	-2.85303	1.24143	2.72671e-08	3.58558e-07	calcium-transporting ATPase 7, plasma membrane-type
Pgl_GLEAN_10021843	-2.8509	1.07449	9.28905e-08	1.09935e-06	serine/arginine-rich splicing factor SC35-like
Pgl_GLEAN_10012910	-2.8488	0.591902	8.32664e-07	8.21988e-06	transcription factor bHLH85
Pgl_GLEAN_10020900	-2.84104	0.413557	0.00555202	0.0180373	---NA---
Pgl_GLEAN_10026195	-2.83766	-1.04268	0.007167	0.0223178	putative disease resistance RPP13-like protein 3
Pgl_GLEAN_10038472	-2.83746	-1.04267	0.0111022	0.0322086	probable mediator of RNA polymerase II transcription subunit 36b
Pgl_GLEAN_10001797	-2.83733	-1.04257	0.00679183	0.0213882	uncharacterized protein LOC101764564
Pgl_GLEAN_10014182	-2.81772	4.4426	6.97679e-05	0.000426243	hypothetical protein SEVIR_9G258700v2
Pgl_GLEAN_10003144	-2.81135	3.29218	0.000297453	0.00151142	SNF1-related protein kinase regulatory subunit gamma-1
Pgl_GLEAN_10036360	-2.80854	6.56439	6.01976e-24	6.81203e-22	ABC transporter B family member 4
Pgl_GLEAN_10031051	-2.8074	7.20652	2.9631e-11	6.5425e-10	uncharacterized protein LOC101759919 isoform X2
Pgl_GLEAN_10028849	-2.79874	5.8277	7.81092e-11	1.62422e-09	poly [ADP-ribose] polymerase 3
Pgl_GLEAN_10008236	-2.79431	-0.643413	0.00469887	0.0156864	pentatricopeptide repeat-containing protein At5g12100, mitochondrial
Pgl_GLEAN_10014728	-2.79111	-0.642747	0.0170226	0.0456385	cytokinin riboside 5'-monophosphate phosphoribohydrolase LOG-like
Pgl_GLEAN_10037151	-2.78765	-1.34905	0.00656434	0.0207666	---NA---
Pgl_GLEAN_10018784	-2.78717	-1.3491	0.00431498	0.014629	Gibberellin regulated protein
Pgl_GLEAN_10031883	-2.78452	1.12973	0.011168	0.0323542	proliferating cell nuclear antigen
Pgl_GLEAN_10017806	-2.78343	8.10147	2.88764e-14	1.0401e-12	bZIP transcription factor 44
Pgl_GLEAN_10018453	-2.78065	-1.69002	0.0115098	0.0331452	Eukaryotic phosphomannomutase
Pgl_GLEAN_10001163	-2.77098	2.47846	2.57207e-06	2.28262e-05	zeamatin-like protein
Pgl_GLEAN_10026176	-2.77013	0.819853	0.000950567	0.00409638	pentatricopeptide repeat-containing protein At1g56690, mitochondrial
Pgl_GLEAN_10024619	-2.76986	8.00137	1.468e-27	2.57659e-25	putative aldehyde dehydrogenase MIS1
Pgl_GLEAN_10030058	-2.76483	0.260331	0.00354031	0.0123962	hypothetical protein SEVIR_2G052900v2
Pgl_GLEAN_10024504	-2.75819	0.741585	0.00419691	0.01428	receptor-like protein 2
Pgl_GLEAN_10021222	-2.75749	1.40231	0.000616642	0.00282051	probable membrane-associated kinase regulator 4
Pgl_GLEAN_10028833	-2.75488	6.1771	1.38336e-26	2.15419e-24	putative protease inhibitor
Pgl_GLEAN_10034900	-2.7525	2.78351	5.3869e-05	0.000340978	glucan endo-1,3-beta-glucosidase 5
Pgl_GLEAN_10030042	-2.7487	5.74279	0.000776108	0.00342948	Bowman-Birk type trypsin inhibitor
Pgl_GLEAN_10023016	-2.744	7.68321	3.85486e-11	8.42172e-10	probable L-ascorbate peroxidase 7, chloroplastic
Pgl_GLEAN_10036291	-2.7419	0.0319693	3.29263e-05	0.000220549	uncharacterized protein LOC101768012
Pgl_GLEAN_10015739	-2.74108	3.22797	1.61569e-08	2.21901e-07	hypothetical protein SETIT_9G216400v2
Pgl_GLEAN_10015257	-2.73848	6.02232	0.00425232	0.0144424	hypothetical protein SETIT_4G196000v2
Pgl_GLEAN_10001170	-2.73659	2.78562	9.95375e-06	7.59948e-05	vacuolar protein sorting-associated protein 62
Pgl_GLEAN_10010513	-2.72393	-1.38765	0.0104616	0.0306593	---NA---
Pgl_GLEAN_10015259	-2.72374	3.63664	2.37215e-12	6.20323e-11	chaperone protein dnaJ 8, chloroplastic
Pgl_GLEAN_10024611	-2.70312	5.58214	1.6662e-23	1.82585e-21	protein REVERSION-TO-ETHYLENE SENSITIVITY1-like
Pgl_GLEAN_10005723	-2.69839	5.15944	2.082e-11	4.71776e-10	ABC transporter G family member 35
Pgl_GLEAN_10036650	-2.69782	0.391147	0.007207	0.0224221	dehydration-responsive element-binding protein 1A-like
Pgl_GLEAN_10010348	-2.69558	1.92176	9.48752e-06	7.29655e-05	F-box/FBD/LRR-repeat protein At3g26920 isoform X1
Pgl_GLEAN_10031932	-2.69466	-0.122069	0.00119472	0.00497344	beta-fructofuranosidase, insoluble isoenzyme 7
Pgl_GLEAN_10001172	-2.68607	1.38522	0.000198408	0.00106374	vacuolar protein sorting-associated protein 62
Pgl_GLEAN_10022613	-2.68069	2.93908	2.37554e-12	6.20427e-11	meiosis-specific protein PAIR3
Pgl_GLEAN_10029878	-2.67847	-0.55316	0.0114061	0.032906	probable polyol transporter 6
Pgl_GLEAN_10037907	-2.66602	3.10611	0.0011992	0.00499029	---NA---
Pgl_GLEAN_10007290	-2.66494	7.43735	6.51787e-23	6.99438e-21	heparan-alpha-glucosaminide N-acetyltransferase-like isoform X1
Pgl_GLEAN_10025337	-2.66164	5.66174	3.18375e-14	1.13884e-12	mechanosensitive ion channel protein 6
Pgl_GLEAN_10027225	-2.65846	2.32074	3.30903e-08	4.26733e-07	anthocyanidin 5,3-O-glucosyltransferase-like
Pgl_GLEAN_10013332	-2.65821	-1.42712	0.00699348	0.0218861	Got1/SFT2-like
Pgl_GLEAN_10012964	-2.65809	-1.42721	0.010715	0.0312429	---NA---
Pgl_GLEAN_10035589	-2.6579	-1.42707	0.0139734	0.0389086	---NA---
Pgl_GLEAN_10000511	-2.65787	-1.42718	0.0116661	0.033502	Zinc finger, CCHC-type
Pgl_GLEAN_10036180	-2.65614	5.92339	3.92615e-15	1.56374e-13	glutathione reductase, chloroplastic
Pgl_GLEAN_10028781	-2.65435	2.87124	2.00334e-05	0.000141996	UBP1-associated protein 2C
Pgl_GLEAN_10022035	-2.6526	6.45379	5.9958e-05	0.000373921	protein ROOT HAIR DEFECTIVE 3 homolog 2
Pgl_GLEAN_10002256	-2.65203	9.22923	9.0683e-16	3.98755e-14	---NA---
Pgl_GLEAN_10038270	-2.64107	4.81328	2.52382e-19	1.80868e-17	hypothetical protein SEVIR_7G303400v2
Pgl_GLEAN_10003966	-2.6384	2.70364	1.19862e-06	1.14557e-05	root hair specific 17
Pgl_GLEAN_10019917	-2.63532	2.08844	1.03476e-09	1.77114e-08	ATPase family AAA domain-containing protein FIGL1 isoform X1
Pgl_GLEAN_10033363	-2.62397	6.87453	1.27074e-13	4.19082e-12	electron transfer flavoprotein-ubiquinone oxidoreductase, mitochondrial isoform X1
Pgl_GLEAN_10021299	-2.61893	0.630798	0.00414518	0.0141351	putative ABC transporter C family member 15
Pgl_GLEAN_10031802	-2.61312	0.759876	5.0503e-05	0.000321539	patatin-like protein 2
Pgl_GLEAN_10007264	-2.61028	0.878078	4.44829e-05	0.000287632	myotubularin-related protein 3 isoform X2
Pgl_GLEAN_10031467	-2.60814	0.551772	0.0064286	0.0204113	endo-1,4-beta-xylanase A-like
Pgl_GLEAN_10002206	-2.60105	0.130294	0.0018091	0.00705485	UBP1-associated protein 2A-like
Pgl_GLEAN_10009233	-2.59873	7.23972	9.44591e-11	1.92933e-09	---NA---
Pgl_GLEAN_10015256	-2.59439	6.45883	8.2097e-13	2.33559e-11	transmembrane 9 superfamily member 8-like
Pgl_GLEAN_10006193	-2.59278	3.70433	0.0130563	0.0367904	hypothetical protein SEVIR_2G414500v2
Pgl_GLEAN_10037751	-2.59061	3.67764	1.47613e-12	4.01736e-11	serine/threonine-protein kinase ATG1a
Pgl_GLEAN_10008075	-2.58838	-1.46768	0.00854067	0.0258529	Pentatricopeptide repeat
Pgl_GLEAN_10008396	-2.58775	-1.20463	0.0141021	0.0391879	Myb transcription factor
Pgl_GLEAN_10019499	-2.57682	3.32836	4.87483e-05	0.000311507	probable cinnamyl alcohol dehydrogenase 8D
Pgl_GLEAN_10030552	-2.57176	7.79009	7.33264e-26	1.04018e-23	2-oxoglutarate-Fe(II) type oxidoreductase
Pgl_GLEAN_10030666	-2.56384	1.28506	0.000523935	0.00246171	LOB domain-containing protein 12
Pgl_GLEAN_10017796	-2.56192	4.93263	5.11804e-21	4.38015e-19	auxin-responsive protein IAA18
Pgl_GLEAN_10028388	-2.56028	1.15073	0.00913854	0.0273667	GDSL esterase/lipase
Pgl_GLEAN_10022333	-2.55986	0.836848	4.26123e-06	3.58466e-05	gibberellin 2-beta-dioxygenase 8
Pgl_GLEAN_10010560	-2.55671	-0.349407	0.000596369	0.00274171	vacuolar amino acid transporter 1-like
Pgl_GLEAN_10016810	-2.55445	7.51592	1.5277e-07	1.73656e-06	uncharacterized LOC100839725
Pgl_GLEAN_10019719	-2.5512	0.356832	2.51334e-05	0.000172879	putative pentatricopeptide repeat-containing protein At1g10330
Pgl_GLEAN_10020573	-2.55004	4.85961	1.02134e-17	5.76375e-16	bidirectional sugar transporter SWEET2a
Pgl_GLEAN_10036632	-2.54712	1.46826	8.03366e-08	9.63434e-07	11-beta-hydroxysteroid dehydrogenase 1B-like
Pgl_GLEAN_10022073	-2.53246	0.561904	0.00308275	0.0110309	eukaryotic translation initiation factor 3 subunit B
Pgl_GLEAN_10010167	-2.53138	12.2442	4.14134e-20	3.22448e-18	protein translation factor SUI1 homolog
Pgl_GLEAN_10014994	-2.53119	1.41919	0.00673556	0.0212297	late embryogenesis abundant protein Lea14-A
Pgl_GLEAN_10031185	-2.51945	0.551698	0.00378278	0.0131187	molybdate transporter 1
Pgl_GLEAN_10006309	-2.51779	4.21897	6.50687e-10	1.1538e-08	lysine-specific demethylase JMJ30 isoform X2
Pgl_GLEAN_10013095	-2.51679	7.68799	0.00201726	0.00775417	beta-expansin 4 precursor
Pgl_GLEAN_10001455	-2.51667	2.64724	3.14766e-09	4.92753e-08	Transducin/WD40 repeat-like superfamily protein
Pgl_GLEAN_10027514	-2.51119	4.25881	7.5133e-08	9.0575e-07	calcineurin B-like protein 7
Pgl_GLEAN_10018448	-2.50638	3.22539	1.88766e-09	3.08566e-08	protein ACCELERATED CELL DEATH 6
Pgl_GLEAN_10029140	-2.50497	2.53889	1.48825e-12	4.04504e-11	uncharacterized protein LOC101770635 isoform X3
Pgl_GLEAN_10005014	-2.50268	2.23156	1.2407e-05	9.25986e-05	Poly(U)-specific endoribonuclease-B
Pgl_GLEAN_10037186	-2.50259	5.34915	1.85821e-17	1.01813e-15	probable glycerol-3-phosphate dehydrogenase [NAD(+)] 2, cytosolic
Pgl_GLEAN_10011277	-2.49743	1.09553	0.00891939	0.0268308	Transcription factor RF2b
Pgl_GLEAN_10000534	-2.49535	-0.531633	0.0164454	0.0443952	hypothetical protein SORBI_3004G346750
Pgl_GLEAN_10020781	-2.49256	1.94538	1.29444e-05	9.61588e-05	hypothetical protein SETIT_4G146400v2
Pgl_GLEAN_10034196	-2.49067	5.60942	2.12176e-15	8.87754e-14	glycine-rich cell wall structural protein 2
Pgl_GLEAN_10023252	-2.48603	6.4907	3.88663e-11	8.47327e-10	probable GTP diphosphokinase RSH2, chloroplastic
Pgl_GLEAN_10006110	-2.48265	4.2446	6.15678e-09	9.0886e-08	protein argonaute 18
Pgl_GLEAN_10004770	-2.47925	4.70958	5.12027e-18	3.02125e-16	amino acid transporter ANTL1
Pgl_GLEAN_10027821	-2.46939	1.73291	1.11466e-08	1.57797e-07	cytochrome P450 704C1
Pgl_GLEAN_10038219	-2.44696	-0.187728	0.0104278	0.0305822	nifU-like protein 1, chloroplastic
Pgl_GLEAN_10024211	-2.44694	2.32671	0.000378476	0.00185925	DNA (cytosine-5)-methyltransferase CMT1-like
Pgl_GLEAN_10003883	-2.44564	-1.0736	0.0121468	0.0346756	SNF2-related
Pgl_GLEAN_10020015	-2.44164	3.99329	4.81898e-12	1.20977e-10	AChain A, Protein synthesis inhibitor I
Pgl_GLEAN_10008250	-2.43705	4.14906	1.09076e-15	4.72611e-14	YTH domain-containing family protein 2
Pgl_GLEAN_10036961	-2.43265	0.551981	1.85093e-05	0.000132509	probable glutathione S-transferase GSTU6
Pgl_GLEAN_10015563	-2.43067	1.29681	2.18466e-06	1.97756e-05	pentatricopeptide repeat-containing protein At1g71490
Pgl_GLEAN_10031256	-2.42746	1.12992	8.61024e-07	8.4877e-06	DNA repair protein RAD51 homolog B
Pgl_GLEAN_10017363	-2.42497	5.3253	4.01305e-11	8.73968e-10	UDP-glycosyltransferase 73C6-like
Pgl_GLEAN_10032884	-2.42414	2.01338	4.86045e-05	0.000310867	Cytochrome P450
Pgl_GLEAN_10016353	-2.41949	5.41535	2.75095e-22	2.76578e-20	uncharacterized protein LOC101759467
Pgl_GLEAN_10026791	-2.41947	6.45321	2.14232e-10	4.09314e-09	C2 and GRAM domain-containing protein At5g50170
Pgl_GLEAN_10014665	-2.41937	0.541872	0.000110922	0.000640987	probable LRR receptor-like serine/threonine-protein kinase At1g56130 isoform X2
Pgl_GLEAN_10009448	-2.41935	2.39946	1.00752e-05	7.6744e-05	cytochrome P450 76C2
Pgl_GLEAN_10000846	-2.41847	0.724067	0.00162936	0.00646219	Cytochrome P450 709B2
Pgl_GLEAN_10034490	-2.41794	4.11178	8.48427e-18	4.85408e-16	Abscisic stress-ripening protein 1
Pgl_GLEAN_10011792	-2.41667	4.90048	3.39082e-05	0.000226082	nifU-like N-terminal domain containing protein
Pgl_GLEAN_10023772	-2.4128	8.59558	1.08942e-16	5.51664e-15	sulfite exporter TauE/SafE family protein 4
Pgl_GLEAN_10012359	-2.40858	3.0758	1.12482e-05	8.48367e-05	putative disease resistance RPP13-like protein 3 isoform X1
Pgl_GLEAN_10018355	-2.40801	3.29359	1.40602e-10	2.78394e-09	DNA mismatch repair protein
Pgl_GLEAN_10014555	-2.40745	0.248224	0.0111254	0.0322534	receptor kinase-like protein Xa21
Pgl_GLEAN_10036588	-2.40403	0.074991	0.000301445	0.00152833	triacylglycerol lipase 2
Pgl_GLEAN_10010572	-2.40101	3.29834	4.86045e-13	1.44477e-11	Fanconi anemia group D2 protein homolog isoform X1
Pgl_GLEAN_10030130	-2.39862	6.2349	7.72557e-09	1.11657e-07	acetate/butyrate--CoA ligase AAE7, peroxisomal-like
Pgl_GLEAN_10007533	-2.39706	0.869657	0.00054222	0.00253497	phosphatidylinositol/phosphatidylcholine transfer protein SFH12-like isoform X1
Pgl_GLEAN_10024233	-2.39618	2.03506	6.44032e-08	7.87399e-07	glutamate decarboxylase 1
Pgl_GLEAN_10019058	-2.39545	-1.1053	0.00585984	0.0188569	Leucine-rich repeat
Pgl_GLEAN_10010784	-2.39068	2.51041	4.8698e-08	6.09049e-07	MLO-like protein 13
Pgl_GLEAN_10014236	-2.38581	1.25982	0.00046452	0.0022193	NAC domain-containing protein 68
Pgl_GLEAN_10023352	-2.38054	2.4022	1.35652e-08	1.88809e-07	28 kDa heat- and acid-stable phosphoprotein
Pgl_GLEAN_10001870	-2.37988	4.05615	1.12156e-06	1.0804e-05	myosin-9-like isoform X2
Pgl_GLEAN_10007629	-2.37895	2.54901	3.88758e-08	4.95176e-07	myb family transcription factor APL
Pgl_GLEAN_10013773	-2.37848	8.90578	8.28e-09	1.19254e-07	sulfate transporter 3.1
Pgl_GLEAN_10021895	-2.37705	0.222573	9.87458e-05	0.000578209	probable calcium-binding protein CML45
Pgl_GLEAN_10027902	-2.37352	8.83586	8.12278e-07	8.02629e-06	uncharacterized protein C2845_PM06G05220
Pgl_GLEAN_10017760	-2.37092	3.49328	0.00336793	0.011887	malate synthase, glyoxysomal
Pgl_GLEAN_10020904	-2.36635	1.12299	0.0120375	0.0344207	exonuclease 1
Pgl_GLEAN_10009971	-2.36288	0.130407	0.000414225	0.00200585	glucan endo-1,3-beta-glucosidase 5
Pgl_GLEAN_10031611	-2.35971	2.67123	1.08268e-07	1.26186e-06	Thioredoxin-like 3-1, chloroplastic
Pgl_GLEAN_10036515	-2.35924	4.73714	4.95394e-18	2.93146e-16	fatty-acid-binding protein 2
Pgl_GLEAN_10001572	-2.35711	4.40111	7.69988e-06	6.07282e-05	stem-specific protein TSJT1
Pgl_GLEAN_10030660	-2.35656	5.59987	2.44293e-16	1.16045e-14	F-box/LRR-repeat protein 3
Pgl_GLEAN_10032064	-2.35325	-0.257252	0.00219992	0.00832191	Dof zinc finger protein DOF1.7
Pgl_GLEAN_10024059	-2.35211	1.48452	2.6992e-05	0.000184195	xylanase inhibitor protein 2-like
Pgl_GLEAN_10028803	-2.35203	1.9529	5.34848e-09	8.02699e-08	Trafficking protein particle complex subunit 4
Pgl_GLEAN_10035717	-2.35136	3.64755	3.10601e-14	1.11488e-12	Ulp1 protease family C-terminal catalytic domain containing protein expressed
Pgl_GLEAN_10029862	-2.35065	2.47875	7.97195e-10	1.39803e-08	Vesicle-associated protein 2-2
Pgl_GLEAN_10016222	-2.3492	3.87479	1.95153e-10	3.75982e-09	hypothetical protein SETIT_4G275400v2
Pgl_GLEAN_10008722	-2.34885	1.87793	4.77467e-07	4.92472e-06	Tyrosine/DOPA decarboxylase 2
Pgl_GLEAN_10003362	-2.34724	3.16535	1.43857e-09	2.40858e-08	AAA-ATPase ASD, mitochondrial-like
Pgl_GLEAN_10014313	-2.34469	6.65408	1.20963e-08	1.70079e-07	methylcrotonoyl-CoA carboxylase subunit alpha, mitochondrial
Pgl_GLEAN_10000535	-2.33847	-0.953223	0.00353805	0.0123915	metal tolerance protein 7 isoform X3
Pgl_GLEAN_10032541	-2.33526	-0.789622	0.0162419	0.0439262	glutaredoxin-C15-like
Pgl_GLEAN_10006680	-2.33286	-0.510022	0.00371224	0.0129096	putative blue copper binding protein
Pgl_GLEAN_10031596	-2.33218	6.46429	3.70796e-11	8.11793e-10	uncharacterized protein C2845_PM11G24380
Pgl_GLEAN_10034574	-2.33193	4.92547	0.0135649	0.0379548	low-temperature-induced 65 kDa protein
Pgl_GLEAN_10024703	-2.32953	-0.275427	0.000555384	0.00258484	---NA---
Pgl_GLEAN_10018280	-2.32737	4.76944	1.71217e-09	2.81435e-08	BTB/POZ domain-containing protein
Pgl_GLEAN_10005719	-2.32497	9.49024	6.27056e-06	5.07898e-05	ABC transporter G family member 40
Pgl_GLEAN_10006381	-2.32496	2.00258	0.00306651	0.0109855	transcriptional corepressor LEUNIG isoform X3
Pgl_GLEAN_10038110	-2.32389	3.35327	6.59038e-13	1.90102e-11	replication protein A 70 kDa DNA-binding subunit C-like
Pgl_GLEAN_10018823	-2.32016	4.14687	8.49177e-13	2.40922e-11	poly [ADP-ribose] polymerase 2 isoform X2
Pgl_GLEAN_10010352	-2.31962	1.5211	1.25159e-07	1.4401e-06	hypothetical protein EJB05_45856, partial
Pgl_GLEAN_10031609	-2.31073	0.902011	0.014392	0.0398814	protein trichome birefringence-like 1
Pgl_GLEAN_10025968	-2.30305	2.77501	8.86519e-08	1.054e-06	Rhamnogalacturonate lyase family protein
Pgl_GLEAN_10035729	-2.30152	5.5158	1.50808e-09	2.5148e-08	probable inorganic phosphate transporter 1-4
Pgl_GLEAN_10027871	-2.30076	5.75154	3.46907e-15	1.40328e-13	transcription factor MYBS3
Pgl_GLEAN_10000125	-2.29719	1.22876	1.28916e-05	9.58015e-05	AT-hook motif nuclear-localized protein 1-like
Pgl_GLEAN_10009083	-2.29627	-0.815744	0.00276344	0.0100746	LEAF RUST 10 DISEASE-RESISTANCE LOCUS RECEPTOR-LIKE PROTEIN KINASE-like 1.2
Pgl_GLEAN_10001659	-2.29315	8.81277	9.55602e-11	1.9499e-09	gamma-aminobutyrate transaminase 1, mitochondrial
Pgl_GLEAN_10009793	-2.29191	0.933589	4.29337e-06	3.6073e-05	putative cinnamyl alcohol dehydrogenase 1
Pgl_GLEAN_10003691	-2.28667	2.29112	2.26101e-05	0.000157988	AAA-ATPase At3g28580-like isoform X1
Pgl_GLEAN_10023891	-2.28435	1.61149	0.000991534	0.0042394	Embryogenesis transmembrane protein-like
Pgl_GLEAN_10017597	-2.28268	-0.205375	0.0108697	0.0316538	Squalene monooxygenase
Pgl_GLEAN_10019183	-2.28095	6.51388	3.89701e-18	2.35309e-16	SPX domain-containing membrane protein Os02g45520
Pgl_GLEAN_10013108	-2.27723	-0.311658	0.00119243	0.00496612	putative F-box/FBD/LRR-repeat protein At5g56810
Pgl_GLEAN_10032054	-2.27377	-0.427362	0.00189064	0.00733278	cell division cycle protein 123 homolog
Pgl_GLEAN_10026659	-2.27295	7.41481	0.00772974	0.023777	UPF0098 protein
Pgl_GLEAN_10029215	-2.27118	1.17034	8.18079e-06	6.39609e-05	protein TIFY 9
Pgl_GLEAN_10004632	-2.27101	5.66285	0.0147454	0.0406159	mannan endo-1,4-beta-mannosidase 3
Pgl_GLEAN_10024650	-2.26722	8.72864	3.70863e-16	1.72605e-14	ATP-dependent 6-phosphofructokinase 6-like
Pgl_GLEAN_10005680	-2.26673	-0.0280716	0.0185413	0.0490306	thioredoxin H2-2
Pgl_GLEAN_10002772	-2.26651	0.49014	0.00116892	0.00487994	sulfite exporter TauE/SafE family protein 3
Pgl_GLEAN_10029185	-2.26532	3.15892	8.5316e-06	6.63031e-05	defence-related protein precursor
Pgl_GLEAN_10036944	-2.26378	-0.69035	0.00414547	0.0141351	---NA---
Pgl_GLEAN_10028401	-2.25962	-0.121162	0.0147224	0.0405874	ATPase, P-type cation-transporter, N-terminal
Pgl_GLEAN_10006717	-2.25891	6.02129	7.33013e-18	4.21707e-16	Pumilio homolog 3
Pgl_GLEAN_10017213	-2.25879	2.6015	2.96109e-09	4.66365e-08	putative plastid-lipid-associated protein 14, chloroplastic
Pgl_GLEAN_10006966	-2.25804	3.97375	9.54187e-16	4.16923e-14	stress response protein NST1 isoform X2
Pgl_GLEAN_10022554	-2.24945	0.902525	0.000545685	0.00254772	phosphate regulatory homolog1
Pgl_GLEAN_10010349	-2.24788	2.02408	7.80715e-05	0.000468939	putative F-box/FBD/LRR-repeat protein At4g03220
Pgl_GLEAN_10018086	-2.24756	-1.01229	0.0189833	0.0499573	---NA---
Pgl_GLEAN_10024874	-2.24706	8.72346	7.41744e-06	5.87692e-05	diacylglycerol kinase 1
Pgl_GLEAN_10030851	-2.2469	5.33658	9.81991e-13	2.75957e-11	dynamin-related protein 1E
Pgl_GLEAN_10011244	-2.24316	3.16051	0.000158402	0.00087434	probable esterase PIR7A
Pgl_GLEAN_10029257	-2.23645	5.18904	8.85874e-08	1.05384e-06	Acetamidase/Formamidase family protein
Pgl_GLEAN_10004951	-2.23433	1.29134	0.00446788	0.0150225	mitogen-activated protein kinase kinase kinase 18
Pgl_GLEAN_10019112	-2.23348	-1.20466	0.00985032	0.0291568	Protein kinase, catalytic domain
Pgl_GLEAN_10019654	-2.2334	6.88889	7.45821e-12	1.80875e-10	phospho-2-dehydro-3-deoxyheptonate aldolase 1, chloroplastic
Pgl_GLEAN_10014012	-2.22938	0.031803	0.000795121	0.00350229	---NA---
Pgl_GLEAN_10018920	-2.21629	1.20317	6.08351e-07	6.1702e-06	guanosine nucleotide diphosphate dissociation inhibitor At5g09550
Pgl_GLEAN_10021029	-2.2151	9.07956	3.4629e-10	6.39786e-09	isovaleryl-CoA dehydrogenase, mitochondrial
Pgl_GLEAN_10007470	-2.21005	4.31024	6.17334e-08	7.58789e-07	ATPase inhibitor
Pgl_GLEAN_10017397	-2.20362	-0.597148	0.0121237	0.0346288	UDP-glucosyltransferase
Pgl_GLEAN_10028688	-2.20337	6.79164	2.50404e-05	0.000172382	PR17c precursor
Pgl_GLEAN_10037260	-2.19816	1.54727	0.00805214	0.0246188	Pathogenesis-related protein
Pgl_GLEAN_10022484	-2.19395	-0.17127	0.0100925	0.0297588	receptor-like protein kinase FERONIA
Pgl_GLEAN_10017382	-2.1881	2.51567	4.00948e-08	5.08826e-07	protein DETOXIFICATION 33
Pgl_GLEAN_10020228	-2.18309	5.87921	1.0821e-11	2.58791e-10	CCT motif family protein, expressed
Pgl_GLEAN_10012413	-2.18275	8.53899	1.57793e-05	0.000114628	annexin p35
Pgl_GLEAN_10017364	-2.18248	0.424658	0.000809945	0.00356077	pentatricopeptide repeat-containing protein At3g62890
Pgl_GLEAN_10029214	-2.18159	0.424972	0.00149074	0.00600207	Protein TIFY 9
Pgl_GLEAN_10034551	-2.17985	-0.0893593	0.00686829	0.0215922	alpha galactosidase isoform 2
Pgl_GLEAN_10031950	-2.1795	2.43572	0.000129822	0.000735635	uncharacterized protein LOC100822218 isoform X3
Pgl_GLEAN_10031942	-2.17916	6.96734	9.19359e-09	1.31588e-07	putative TLD family protein
Pgl_GLEAN_10038196	-2.17797	4.68644	9.29724e-06	7.16618e-05	amino acid permease 3
Pgl_GLEAN_10001417	-2.1779	2.60687	7.24917e-08	8.76971e-07	glycerol-3-phosphate dehydrogenase [NAD(+)]
Pgl_GLEAN_10034798	-2.1774	2.49208	1.87262e-05	0.000133783	uncharacterized protein LOC106804298 isoform X1
Pgl_GLEAN_10008884	-2.17517	9.88767	1.78056e-16	8.61619e-15	ADP-glucose pyrophosphorylase large subunit
Pgl_GLEAN_10008726	-2.17486	0.356618	0.00105968	0.00449	---NA---
Pgl_GLEAN_10032696	-2.17434	0.223051	0.0185543	0.0490526	cinnamoyl-CoA reductase 2 isoform X1
Pgl_GLEAN_10021182	-2.17185	3.32042	4.22279e-05	0.000274766	type IV inositol polyphosphate 5-phosphatase 9-like
Pgl_GLEAN_10015667	-2.16961	1.13005	0.00019023	0.0010252	uncharacterized protein LOC106804439
Pgl_GLEAN_10031670	-2.16799	4.83517	1.66736e-07	1.88394e-06	F-box protein interaction domain containing protein
Pgl_GLEAN_10027894	-2.16588	5.66926	5.03967e-06	4.17173e-05	hexokinase-7
Pgl_GLEAN_10012587	-2.16329	5.65215	2.51478e-19	1.80846e-17	cytochrome P450
Pgl_GLEAN_10025975	-2.1603	2.68531	7.58318e-06	5.99676e-05	DNA annealing helicase and endonuclease ZRANB3 isoform X1
Pgl_GLEAN_10022567	-2.16016	8.74902	6.87461e-14	2.36512e-12	cytosolic isocitrate dehydrogenase [NADP]
Pgl_GLEAN_10003873	-2.15629	0.828711	0.000726577	0.00324218	putative pentatricopeptide repeat-containing protein At3g25060, mitochondrial
Pgl_GLEAN_10030564	-2.14998	9.14099	9.58267e-06	7.36152e-05	Bowman-Birk type wound-induced proteinase inhibitor WIP1 precursor
Pgl_GLEAN_10005900	-2.14436	4.73095	2.7165e-09	4.30132e-08	potassium transporter 5
Pgl_GLEAN_10001450	-2.14273	1.85307	2.11249e-05	0.00014912	pentatricopeptide repeat-containing protein At4g01030, mitochondrial
Pgl_GLEAN_10022090	-2.13654	7.2625	5.66811e-11	1.19788e-09	actin-7
Pgl_GLEAN_10007371	-2.13587	5.74704	2.85076e-18	1.75219e-16	hypothetical protein SEVIR_5G428332v2
Pgl_GLEAN_10008741	-2.13539	4.84234	3.52017e-14	1.24839e-12	bet1-like protein At4g14600
Pgl_GLEAN_10001957	-2.13498	0.391299	0.00841316	0.0255416	CBL-interacting protein kinase 31
Pgl_GLEAN_10021432	-2.13414	-0.121324	0.00196062	0.00756173	uncharacterized protein LOC101755428 isoform X2
Pgl_GLEAN_10009677	-2.13411	3.79584	5.95172e-05	0.000371804	endoglucanase 9
Pgl_GLEAN_10021235	-2.13384	1.02399	0.000214162	0.0011376	uncharacterized protein LOC100275292
Pgl_GLEAN_10002460	-2.13259	6.0659	1.10357e-18	7.27897e-17	probable LRR receptor-like serine/threonine-protein kinase At1g63430
Pgl_GLEAN_10011094	-2.13159	-0.312018	0.0107951	0.0314454	hypothetical protein SEVIR_4G016100v2
Pgl_GLEAN_10005142	-2.12968	3.84314	4.49726e-06	3.75122e-05	uncharacterized protein LOC101778044
Pgl_GLEAN_10011416	-2.1291	1.88567	0.000977096	0.00418897	cellulose synthase A catalytic subunit 5 [UDP-forming] isoform X1
Pgl_GLEAN_10003721	-2.12543	4.04462	0.0026082	0.00961696	AP2-like ethylene-responsive transcription factor At2g41710
Pgl_GLEAN_10025277	-2.12477	6.74233	4.17683e-15	1.66039e-13	putative glycerol-3-phosphate transporter 1
Pgl_GLEAN_10020604	-2.12458	1.51615	0.000139223	0.000781635	EGF domain-specific O-linked N-acetylglucosamine transferase-like
Pgl_GLEAN_10003036	-2.12393	5.85731	1.9721e-16	9.47658e-15	protein PIN-LIKES 7
Pgl_GLEAN_10009966	-2.1228	-0.531169	0.010172	0.0299674	Gnk2-homologous domain
Pgl_GLEAN_10032712	-2.11891	0.0318866	0.00532443	0.0174264	U3 small nucleolar ribonucleoprotein protein MPP10
Pgl_GLEAN_10033605	-2.11744	4.75974	4.09422e-08	5.18375e-07	putative glucuronosyltransferase PGSIP8
Pgl_GLEAN_10017798	-2.11635	1.4787	0.000273813	0.00140474	receptor-like protein kinase HSL1
Pgl_GLEAN_10013827	-2.11403	-0.789719	0.0090664	0.027191	AMP-binding protein
Pgl_GLEAN_10019127	-2.11256	5.93418	4.34305e-16	1.99002e-14	GDSL esterase/lipase
Pgl_GLEAN_10000094	-2.10786	6.95366	4.84273e-05	0.000309944	F-box protein SKP2A
Pgl_GLEAN_10010982	-2.1064	1.80298	0.0025272	0.0093633	heat stress transcription factor C-1b
Pgl_GLEAN_10010981	-2.10496	2.31186	7.09521e-05	0.00043233	indole-3-pyruvate monooxygenase YUCCA2
Pgl_GLEAN_10011710	-2.10176	1.15062	0.000112376	0.000646864	bark storage protein A
Pgl_GLEAN_10010726	-2.10148	5.34085	1.64155e-18	1.06244e-16	Cleavage and polyadenylation specificity factor subunit 3-II
Pgl_GLEAN_10022644	-2.10067	3.05312	1.21891e-07	1.40484e-06	serine carboxypeptidase-like 50
Pgl_GLEAN_10008173	-2.09881	1.07481	8.82187e-05	0.000523374	exosome complex component RRP42
Pgl_GLEAN_10010447	-2.0925	5.53942	2.33527e-12	6.11451e-11	protein PLASTID TRANSCRIPTIONALLY ACTIVE 10
Pgl_GLEAN_10004191	-2.09128	5.30941	1.47997e-06	1.39326e-05	transcription initiation factor TFIID subunit 15b
Pgl_GLEAN_10027127	-2.08548	7.3678	0.00134061	0.00548833	stem-specific protein TSJT1
Pgl_GLEAN_10034315	-2.08203	-0.44701	0.0127496	0.0360537	---NA---
Pgl_GLEAN_10026283	-2.08202	6.45987	2.38394e-16	1.13503e-14	predicted protein
Pgl_GLEAN_10036889	-2.07961	2.08883	5.32085e-06	4.37998e-05	uncharacterized membrane protein At3g27390
Pgl_GLEAN_10003756	-2.07918	2.03154	1.33136e-05	9.84776e-05	beta 1,3 glucanase
Pgl_GLEAN_10031737	-2.07662	2.47093	1.58025e-06	1.47892e-05	chaperonin-like RBCX protein 1, chloroplastic
Pgl_GLEAN_10038284	-2.0764	3.51443	1.51071e-11	3.52346e-10	predicted protein
Pgl_GLEAN_10008357	-2.07061	1.35644	0.000631069	0.00287195	LRR receptor-like serine/threonine-protein kinase RPK2
Pgl_GLEAN_10000945	-2.06764	4.1467	3.65596e-12	9.39436e-11	Heavy metal transport/detoxification superfamily protein
Pgl_GLEAN_10032313	-2.06332	5.10186	3.82918e-07	4.02365e-06	E3 ubiquitin-protein ligase RZFP34 isoform X1
Pgl_GLEAN_10027912	-2.06305	1.37937	0.000178105	0.000967666	FACT complex subunit SSRP1-B
Pgl_GLEAN_10033754	-2.06111	4.85381	9.13367e-05	0.000540023	protein NRT1/ PTR FAMILY 3.1
Pgl_GLEAN_10025978	-2.06025	4.1145	1.67422e-10	3.26197e-09	probable LRR receptor-like serine/threonine-protein kinase At1g74360
Pgl_GLEAN_10008242	-2.05917	6.05249	1.19715e-15	5.16546e-14	Protein kinase superfamily protein
Pgl_GLEAN_10004273	-2.05532	6.42321	1.29278e-12	3.54632e-11	serine/threonine-protein kinase AtPK2/AtPK19
Pgl_GLEAN_10036778	-2.04881	2.51561	1.21625e-05	9.11025e-05	cinnamoyl-CoA reductase 2-like
Pgl_GLEAN_10027190	-2.04818	4.16196	1.86225e-12	4.96385e-11	peroxisomal (S)-2-hydroxy-acid oxidase GLO3
Pgl_GLEAN_10036286	-2.04724	-0.36829	0.0146502	0.040429	---NA---
Pgl_GLEAN_10006636	-2.0458	4.3927	5.89721e-13	1.72024e-11	ABC transporter G family member 11
Pgl_GLEAN_10008136	-2.04482	10.4017	1.39478e-05	0.000102692	Sucrose synthase 3
Pgl_GLEAN_10016296	-2.04364	-0.275362	0.00843508	0.0255919	---NA---
Pgl_GLEAN_10037721	-2.03917	3.00391	9.3037e-10	1.6044e-08	Serine-threonine protein kinase plant-type
Pgl_GLEAN_10029772	-2.03629	6.57972	3.60941e-16	1.68366e-14	alpha/beta-Hydrolases superfamily protein
Pgl_GLEAN_10037688	-2.03568	2.80718	2.42939e-08	3.23153e-07	Nucleoside-triphosphatase THEP1
Pgl_GLEAN_10000927	-2.03555	-0.027462	0.0040539	0.0138713	cytochrome P450 81D11
Pgl_GLEAN_10001057	-2.03153	2.56975	2.02823e-06	1.84969e-05	Tetratricopeptide repeat (TPR)-like superfamily protein
Pgl_GLEAN_10018188	-2.02826	6.20736	1.33106e-13	4.36887e-12	alpha-amylase 3, chloroplastic
Pgl_GLEAN_10001355	-2.02697	5.44471	0.0107682	0.0313758	uncharacterized protein LOC101766322
Pgl_GLEAN_10027899	-2.02117	2.5337	1.67337e-06	1.55692e-05	NADP-dependent malic enzyme, chloroplastic
Pgl_GLEAN_10033258	-2.01745	6.83275	3.13366e-15	1.27483e-13	2-isopropylmalate synthase A
Pgl_GLEAN_10038442	-2.0133	5.95746	1.14362e-05	8.6129e-05	probable protein phosphatase 2C 59
Pgl_GLEAN_10017967	-2.01254	3.31167	3.46897e-06	2.97745e-05	pentatricopeptide repeat-containing protein At4g19890
Pgl_GLEAN_10023187	-2.01138	7.54094	1.24539e-10	2.48986e-09	probable plastidic glucose transporter 2
Pgl_GLEAN_10003944	-2.00572	7.67187	6.59172e-10	1.16707e-08	F-box/kelch-repeat protein At1g74510-like
Pgl_GLEAN_10014322	-2.00249	6.19789	1.09371e-08	1.5515e-07	Homocysteine S-methyltransferase 3

## Sheet: DEGs Souna3_MT vs NT_Up
SeqName	logFC	logCPM	P-Value	FDR	Description
Pgl_GLEAN_10002381	7.57229	-0.208576	1.12984e-06	0.000607079	---NA---
Pgl_GLEAN_10022305	7.48916	-0.279778	2.10801e-06	0.00104979	---NA---
Pgl_GLEAN_10001988	6.93996	1.66972	1.27615e-12	4.04934e-09	Mannose-binding lectin
Pgl_GLEAN_10027962	6.79507	2.67767	7.15718e-05	0.0150655	Bowman-Birk type bran trypsin inhibitor
Pgl_GLEAN_10020437	6.71508	-0.910664	0.000268299	0.0342787	Calcium-binding EF-hand
Pgl_GLEAN_10007885	6.30014	0.335061	3.49336e-06	0.00148573	---NA---
Pgl_GLEAN_10009007	6.1903	-1.29792	0.000237072	0.0336097	NB-ARC
Pgl_GLEAN_10001834	5.80891	1.44384	6.59839e-06	0.00232286	phylloplanin
Pgl_GLEAN_10000443	5.15936	0.842599	6.13432e-07	0.000357859	P-(S)-hydroxymandelonitrile lyase-like
Pgl_GLEAN_10000355	4.98336	1.72527	3.2743e-10	6.68547e-07	(E)-beta-farnesene synthase
Pgl_GLEAN_10012550	4.96731	3.77637	9.82059e-16	5.01292e-12	beta-sesquiphellandrene synthase
Pgl_GLEAN_10025030	4.74484	2.51941	2.2079e-05	0.00626125	Glycoside hydrolase, family 1
Pgl_GLEAN_10037997	4.74345	0.131054	2.70883e-05	0.00727749	Zinc finger MYM-type protein 1
Pgl_GLEAN_10005855	4.72381	2.17399	0.000228331	0.0326018	GDSL esterase/lipase
Pgl_GLEAN_10011787	4.60296	2.31138	7.58133e-10	1.28996e-06	protein RADIALIS-like 3
Pgl_GLEAN_10027143	4.43122	1.70725	1.64443e-06	0.000860923	indole-3-glycerol phosphate lyase, chloroplastic
Pgl_GLEAN_10027049	4.40304	-0.157021	1.86253e-05	0.00543273	Achaete-scute transcription factor-related
Pgl_GLEAN_10007650	4.32039	0.370365	0.000483242	0.0476658	fatty acyl-CoA reductase 2
Pgl_GLEAN_10006968	4.28768	-0.676663	0.000386787	0.0425408	ent-kaur-16-ene synthase, chloroplastic-like
Pgl_GLEAN_10022154	4.19836	3.95685	4.85705e-05	0.0111428	photosystem I P700 apoprotein A1
Pgl_GLEAN_10000800	4.08181	4.37481	1.04044e-14	4.24872e-11	Mannose-binding lectin
Pgl_GLEAN_10021850	4.02932	0.99365	2.13514e-05	0.00614019	Serine carboxypeptidase-like 40
Pgl_GLEAN_10037525	4.01052	-0.475001	0.000146272	0.0240853	5-pentadecatrienyl resorcinol O-methyltransferase
Pgl_GLEAN_10020961	3.93452	6.36357	9.4666e-06	0.00306808	agglutinin preproprotein
Pgl_GLEAN_10000798	3.86178	6.76631	1.03391e-21	2.11105e-17	Mannose-binding lectin
Pgl_GLEAN_10012355	3.65201	5.35433	2.60784e-05	0.00719552	Patatin-like protein 1
Pgl_GLEAN_10007257	3.61052	2.50615	4.26384e-05	0.0100068	patatin-like protein 1
Pgl_GLEAN_10031516	3.56464	2.06361	4.96965e-06	0.00193995	sulfate transporter 1.2
Pgl_GLEAN_10006772	3.48494	9.83693	7.91738e-08	8.08285e-05	leaf-specific thionin DB4-like
Pgl_GLEAN_10022206	3.43895	1.58639	6.4502e-06	0.00231902	beta-glucosidase 13
Pgl_GLEAN_10024110	3.35605	8.90674	8.19328e-16	5.01292e-12	Mannose-binding lectin
Pgl_GLEAN_10005319	3.29602	6.95855	2.54015e-09	3.45765e-06	(E)-beta-caryophyllene synthase
Pgl_GLEAN_10027987	3.27301	3.49528	0.000464175	0.0464584	Photosystem I PsaA/PsaB
Pgl_GLEAN_10015507	3.24464	2.03168	7.88113e-05	0.0157516	anthranilate O-methyltransferase 2
Pgl_GLEAN_10009484	3.21925	11.5819	1.40835e-07	0.000110599	beta purothionin
Pgl_GLEAN_10015081	3.20102	0.286852	0.0002265	0.0325681	UDP-glycosyltransferase 92A1
Pgl_GLEAN_10033485	2.97739	3.32946	2.01258e-11	4.56587e-08	aspartyl protease family protein At5g10770
Pgl_GLEAN_10002771	2.96908	4.61149	8.87285e-06	0.00292203	uncharacterized protein LOC101756585
Pgl_GLEAN_10030289	2.93245	4.61156	6.1253e-06	0.00228781	prolycopene isomerase 1, chloroplastic
Pgl_GLEAN_10008875	2.93189	3.17943	3.48899e-05	0.0086876	protein RADIALIS-like 3
Pgl_GLEAN_10003893	2.92293	2.74024	8.81837e-05	0.0166716	Anthocyanidin reductase
Pgl_GLEAN_10008960	2.89949	3.18021	0.000286387	0.0351621	arginine decarboxylase 2
Pgl_GLEAN_10001458	2.86725	4.33104	0.000362877	0.0412952	Photosystem antenna protein-like
Pgl_GLEAN_10003836	2.85197	3.4746	1.18497e-05	0.00372226	isoprene synthase
Pgl_GLEAN_10034939	2.79165	5.41306	1.25316e-08	1.50511e-05	RNA polymerase, alpha subunit
Pgl_GLEAN_10001754	2.77458	9.06321	0.000180188	0.0274557	triose phosphate/phosphate translocator TPT, chloroplastic
Pgl_GLEAN_10023623	2.74572	5.59965	3.00533e-05	0.00780191	Myosin heavy chain-like
Pgl_GLEAN_10007313	2.73439	11.388	1.26321e-05	0.00384959	beta-carbonic anhydrase 2P3b isoform B
Pgl_GLEAN_10037703	2.68464	2.87751	0.000286011	0.0351621	predicted protein
Pgl_GLEAN_10031152	2.66167	3.55515	0.000175938	0.0272144	potassium transporter 27
Pgl_GLEAN_10022428	2.63173	5.02442	6.60624e-05	0.0141986	MLO-like protein 1
Pgl_GLEAN_10015426	2.62602	1.68358	0.000290463	0.0351621	Transketolase
Pgl_GLEAN_10031830	2.61467	1.00132	0.000490494	0.0479183	Photosystem II cytochrome b559
Pgl_GLEAN_10002626	2.59953	5.17823	6.0576e-08	6.50968e-05	ABC transporter G family member 45
Pgl_GLEAN_10025441	2.59799	5.6878	5.79373e-05	0.0128583	dicarboxylate transporter 1, chloroplastic
Pgl_GLEAN_10033409	2.55871	1.69285	0.000179651	0.0274557	ABC transporter G family member 50 isoform X1
Pgl_GLEAN_10022936	2.47425	7.66041	2.4805e-09	3.45765e-06	---NA---
Pgl_GLEAN_10024977	2.4364	4.78725	0.000418153	0.0441205	Haloalkane dehalogenase 2
Pgl_GLEAN_10003838	2.27376	4.15241	1.03438e-07	9.28974e-05	Terpene synthase-like
Pgl_GLEAN_10001504	2.25082	5.23034	7.82845e-05	0.0157516	peptidyl-prolyl cis-trans isomerase CYP37, chloroplastic
Pgl_GLEAN_10022262	2.22661	1.88417	0.000390717	0.0425408	cytochrome P450 99A2
Pgl_GLEAN_10031431	2.21987	7.96326	0.000183103	0.0276932	rubredoxin family protein
Pgl_GLEAN_10003176	2.21473	4.61756	0.000508237	0.0487191	protein CURVATURE THYLAKOID 1B, chloroplastic
Pgl_GLEAN_10001461	2.20459	4.9331	1.00546e-07	9.28974e-05	---NA---
Pgl_GLEAN_10024905	2.19382	4.43172	4.54421e-05	0.0105436	---NA---
Pgl_GLEAN_10006722	2.1445	3.49455	7.86088e-06	0.00267506	beta-sesquiphellandrene synthase-like
Pgl_GLEAN_10018163	2.14373	3.71489	2.43342e-07	0.00017133	terpene synthase 2, chloroplastic isoform X1
Pgl_GLEAN_10008920	2.09845	4.90639	1.10446e-07	9.39623e-05	Dihydrodipicolinate synthetase
Pgl_GLEAN_10002577	2.07111	4.89461	0.000261162	0.0342787	Trifunctional UDP-glucose 4,6-dehydratase/UDP-4-keto-6-deoxy-D-glucose 3,5-epimerase/UDP-4-keto-L-rhamnose-reductase RHM1
Pgl_GLEAN_10032947	2.04193	4.313	1.04645e-07	9.28974e-05	glutathione S-transferase
Pgl_GLEAN_10034098	2.02676	2.84289	9.24003e-05	0.0171512	Myb-like domain

## Sheet: DEGs Souna3_MT vs NT_Down
SeqName	logFC	logCPM	P-Value	FDR	Description
Pgl_GLEAN_10016949	-17.4697	9.47133	7.24593e-07	0.000410965	Mannose-binding lectin
Pgl_GLEAN_10031874	-10.0009	2.04534	4.69435e-17	4.79246e-13	Leucine-rich repeat-containing N-terminal, type 2
Pgl_GLEAN_10005256	-8.21652	2.13662	1.62301e-11	4.14231e-08	receptor kinase-like protein Xa21
Pgl_GLEAN_10008639	-8.20098	0.346971	4.04354e-05	0.00975108	peroxisomal protein PMP24
Pgl_GLEAN_10001802	-8.18765	2.1089	0.000241148	0.0337244	uncharacterized protein LOC111255946
Pgl_GLEAN_10030195	-8.01968	0.184045	3.25219e-07	0.000214204	Leucine-rich repeat, typical subtype
Pgl_GLEAN_10035500	-7.90418	1.83445	1.38826e-12	4.04934e-09	---NA---
Pgl_GLEAN_10033576	-7.6706	-0.123714	3.30752e-05	0.00843632	Heat shock protein DnaJ
Pgl_GLEAN_10028388	-7.54287	1.48847	1.37423e-07	0.000110599	GDSL esterase/lipase
Pgl_GLEAN_10030194	-7.0403	-0.653048	2.65204e-06	0.00120332	Protein kinase, catalytic domain
Pgl_GLEAN_10011755	-6.63896	-0.968844	0.00039378	0.0425408	aspartic proteinase nepenthesin-1
Pgl_GLEAN_10004141	-6.43106	-1.12448	0.000364048	0.0412952	fertility-related ORF1 protein
Pgl_GLEAN_10026200	-6.33964	-1.19129	0.000249287	0.0340987	---NA---
Pgl_GLEAN_10001778	-6.28666	2.42568	2.49425e-05	0.00697638	laccase-15
Pgl_GLEAN_10022809	-6.19696	0.970707	0.000429922	0.0442551	Proteinase inhibitor I9
Pgl_GLEAN_10024481	-6.18982	-1.2981	0.000291037	0.0351621	BTB/POZ-like
Pgl_GLEAN_10032032	-6.08021	-1.37412	0.00026004	0.0342787	protein trichome birefringence-like 19
Pgl_GLEAN_10010309	-6.06601	3.15189	8.03863e-05	0.0157516	19.0 kDa class II heat shock protein
Pgl_GLEAN_10000159	-5.63131	0.924103	2.15879e-08	2.44879e-05	Peptidase C1A, papain
Pgl_GLEAN_10027945	-5.05237	1.02422	8.04106e-05	0.0157516	DNA polymerase III, gamma subunit, domain III
Pgl_GLEAN_10023835	-4.96808	-0.124299	0.000379332	0.0423235	Oligopeptide transporter
Pgl_GLEAN_10018574	-4.70885	4.30511	3.34676e-05	0.00843632	seed maturation protein
Pgl_GLEAN_10038594	-4.18403	-0.335756	3.01867e-05	0.00780191	putative B3 domain-containing protein Os04g0347400
Pgl_GLEAN_10023746	-4.04996	1.64024	4.90664e-09	6.26149e-06	DNA-directed RNA polymerases II, IV and V subunit 9B
Pgl_GLEAN_10037950	-4.03857	0.130526	2.84836e-06	0.0012643	---NA---
Pgl_GLEAN_10009413	-3.93268	1.90392	0.00030504	0.036211	sesquiterpene cyclase
Pgl_GLEAN_10009448	-3.92247	1.95968	4.49777e-07	0.00028322	cytochrome P450 76C2
Pgl_GLEAN_10038647	-3.6724	4.09534	4.51403e-10	8.37885e-07	Proteinase inhibitor I25, cystatin
Pgl_GLEAN_10035501	-3.59319	0.738229	3.96188e-05	0.00974623	---NA---
Pgl_GLEAN_10038244	-3.59135	1.14386	4.14095e-05	0.00983139	---NA---
Pgl_GLEAN_10026721	-3.18868	2.23078	0.000525391	0.049895	---NA---
Pgl_GLEAN_10022568	-3.1689	8.0567	6.73384e-05	0.014322	seed maturation protein PM41
Pgl_GLEAN_10031256	-3.13209	1.89573	8.09869e-05	0.0157516	DNA repair protein RAD51 homolog B
Pgl_GLEAN_10021864	-3.0931	1.16478	0.000323177	0.0381424	predicted protein
Pgl_GLEAN_10010044	-3.02153	2.74784	0.000392551	0.0425408	uncharacterized protein LOC101767480
Pgl_GLEAN_10007370	-2.94877	5.549	0.000488813	0.0479183	probable zinc transporter protein DDB_G0282067
Pgl_GLEAN_10029801	-2.90075	0.471723	0.000461471	0.0464153	sugar transporter ERD6-like 16
Pgl_GLEAN_10026634	-2.78956	6.54205	1.89923e-09	2.98297e-06	aldose reductase
Pgl_GLEAN_10035844	-2.73372	2.94988	9.78846e-06	0.00312282	---NA---
Pgl_GLEAN_10011748	-2.60263	1.14452	0.000390482	0.0425408	OSJNBa0013K16.15-like protein
Pgl_GLEAN_10006366	-2.5919	3.47829	4.99822e-06	0.00193995	Glyceraldehyde 3-phosphate dehydrogenase, catalytic domain
Pgl_GLEAN_10007369	-2.53274	5.50788	2.32664e-06	0.00112981	uncharacterized protein C2845_PM13G16830
Pgl_GLEAN_10020589	-2.43595	3.33726	0.000347738	0.040287	dnaJ homolog subfamily B member 3-like
Pgl_GLEAN_10034552	-2.43307	2.76944	1.75974e-07	0.000128323	Alpha-galactosidase 3
Pgl_GLEAN_10013927	-2.34657	4.9951	9.6224e-05	0.017542	expansin-like B1
Pgl_GLEAN_10004624	-2.30969	3.80668	7.57629e-06	0.00262191	uncharacterized protein LOC101779043
Pgl_GLEAN_10032884	-2.2723	1.69689	9.71046e-05	0.0175459	Cytochrome P450
Pgl_GLEAN_10037688	-2.24894	1.9711	0.000168835	0.0265174	Nucleoside-triphosphatase THEP1
Pgl_GLEAN_10009080	-2.24271	3.50822	0.00040652	0.0435251	non-specific lipid-transfer protein 2-like
Pgl_GLEAN_10033746	-2.21811	7.84466	2.61198e-06	0.00120332	asparagine synthetase [glutamine-hydrolyzing]
Pgl_GLEAN_10037077	-2.05752	5.69143	6.09171e-05	0.013232	Domain of unknown function DUF250
Pgl_GLEAN_10037028	-2.05311	8.27073	3.59516e-06	0.00148573	putative aconitate hydratase, cytoplasmic
Pgl_GLEAN_10033150	-2.05052	3.6224	0.000451504	0.046094	Protein HVA22
Pgl_GLEAN_10031400	-2.04191	3.41319	1.25879e-05	0.00384959	Glycosyl hydrolase family 100
Pgl_GLEAN_10029117	-2.02414	3.9655	5.63196e-05	0.0126366	Heavy metal-associated domain, HMA
Pgl_GLEAN_10038210	-2.00758	2.13041	0.000156365	0.025139	Protein kinase, catalytic domain

[truncated: 8 more sheets: GO SosatC88 vs Souna3 (NT), GO SosatC88 vs Souna3 (MT), GO SosatC88_MT vs NT, GO Souna3_MT vs NT, KEGG SosatC88 vs Souna3 (NT), KEGG SosatC88 vs Souna3 (MT), KEGG SosatC88_MT vs NT, KEGG Souna3_MT vs NT]
